# Supplementary material for: Genome-wide analysis of the WRKY gene family in drumstick (Moringa oleifera Lam.)
Source: PeerJ. 2019 Jun 10;7:e7063. doi: 10.7717/peerj.7063 (PMC6563795; doi:10.7717/peerj.7063)
Supplement: File S1 [file peerj-07-7063-s001.xls]

## Sheet: Sheet1
Gene Name	GO ID	GO Terms	AT. Homolog
MoWRKY1	GO:0000975	regulatory region DNA binding	AT1G13960
MoWRKY1	GO:0001067	regulatory region nucleic acid binding	AT1G13960
MoWRKY1	GO:0001071	nucleic acid binding transcription factor activity	AT1G13960
MoWRKY1	GO:0001101	response to acid chemical	AT1G13960
MoWRKY1	GO:0002831	regulation of response to biotic stimulus	AT1G13960
MoWRKY1	GO:0002832	negative regulation of response to biotic stimulus	AT1G13960
MoWRKY1	GO:0003676	nucleic acid binding	AT1G13960
MoWRKY1	GO:0003677	DNA binding	AT1G13960
MoWRKY1	GO:0003700	transcription factor activity, sequence-specific DNA binding	AT1G13960
MoWRKY1	GO:0005488	binding	AT1G13960
MoWRKY1	GO:0005622	intracellular	AT1G13960
MoWRKY1	GO:0005623	cell	AT1G13960
MoWRKY1	GO:0005634	nucleus	AT1G13960
MoWRKY1	GO:0006139	nucleobase-containing compound metabolic process	AT1G13960
MoWRKY1	GO:0006351	transcription, DNA-templated	AT1G13960
MoWRKY1	GO:0006355	regulation of transcription, DNA-templated	AT1G13960
MoWRKY1	GO:0006725	cellular aromatic compound metabolic process	AT1G13960
MoWRKY1	GO:0006807	nitrogen compound metabolic process	AT1G13960
MoWRKY1	GO:0006950	response to stress	AT1G13960
MoWRKY1	GO:0006952	defense response	AT1G13960
MoWRKY1	GO:0008152	metabolic process	AT1G13960
MoWRKY1	GO:0009058	biosynthetic process	AT1G13960
MoWRKY1	GO:0009059	macromolecule biosynthetic process	AT1G13960
MoWRKY1	GO:0009605	response to external stimulus	AT1G13960
MoWRKY1	GO:0009607	response to biotic stimulus	AT1G13960
MoWRKY1	GO:0009617	response to bacterium	AT1G13960
MoWRKY1	GO:0009620	response to fungus	AT1G13960
MoWRKY1	GO:0009719	response to endogenous stimulus	AT1G13960
MoWRKY1	GO:0009723	response to ethylene	AT1G13960
MoWRKY1	GO:0009725	response to hormone	AT1G13960
MoWRKY1	GO:0009751	response to salicylic acid	AT1G13960
MoWRKY1	GO:0009753	response to jasmonic acid	AT1G13960
MoWRKY1	GO:0009889	regulation of biosynthetic process	AT1G13960
MoWRKY1	GO:0009987	cellular process	AT1G13960
MoWRKY1	GO:0010033	response to organic substance	AT1G13960
MoWRKY1	GO:0010467	gene expression	AT1G13960
MoWRKY1	GO:0010468	regulation of gene expression	AT1G13960
MoWRKY1	GO:0010556	regulation of macromolecule biosynthetic process	AT1G13960
MoWRKY1	GO:0014070	response to organic cyclic compound	AT1G13960
MoWRKY1	GO:0016070	RNA metabolic process	AT1G13960
MoWRKY1	GO:0018130	heterocycle biosynthetic process	AT1G13960
MoWRKY1	GO:0019219	regulation of nucleobase-containing compound metabolic process	AT1G13960
MoWRKY1	GO:0019222	regulation of metabolic process	AT1G13960
MoWRKY1	GO:0019438	aromatic compound biosynthetic process	AT1G13960
MoWRKY1	GO:0031323	regulation of cellular metabolic process	AT1G13960
MoWRKY1	GO:0031326	regulation of cellular biosynthetic process	AT1G13960
MoWRKY1	GO:0031347	regulation of defense response	AT1G13960
MoWRKY1	GO:0031348	negative regulation of defense response	AT1G13960
MoWRKY1	GO:0032101	regulation of response to external stimulus	AT1G13960
MoWRKY1	GO:0032102	negative regulation of response to external stimulus	AT1G13960
MoWRKY1	GO:0032774	RNA biosynthetic process	AT1G13960
MoWRKY1	GO:0034641	cellular nitrogen compound metabolic process	AT1G13960
MoWRKY1	GO:0034645	cellular macromolecule biosynthetic process	AT1G13960
MoWRKY1	GO:0034654	nucleobase-containing compound biosynthetic process	AT1G13960
MoWRKY1	GO:0042221	response to chemical	AT1G13960
MoWRKY1	GO:0042742	defense response to bacterium	AT1G13960
MoWRKY1	GO:0043167	ion binding	AT1G13960
MoWRKY1	GO:0043169	cation binding	AT1G13960
MoWRKY1	GO:0043170	macromolecule metabolic process	AT1G13960
MoWRKY1	GO:0043207	response to external biotic stimulus	AT1G13960
MoWRKY1	GO:0043226	organelle	AT1G13960
MoWRKY1	GO:0043227	membrane-bounded organelle	AT1G13960
MoWRKY1	GO:0043229	intracellular organelle	AT1G13960
MoWRKY1	GO:0043231	intracellular membrane-bounded organelle	AT1G13960
MoWRKY1	GO:0043565	sequence-specific DNA binding	AT1G13960
MoWRKY1	GO:0043900	regulation of multi-organism process	AT1G13960
MoWRKY1	GO:0043901	negative regulation of multi-organism process	AT1G13960
MoWRKY1	GO:0044212	transcription regulatory region DNA binding	AT1G13960
MoWRKY1	GO:0044237	cellular metabolic process	AT1G13960
MoWRKY1	GO:0044238	primary metabolic process	AT1G13960
MoWRKY1	GO:0044249	cellular biosynthetic process	AT1G13960
MoWRKY1	GO:0044260	cellular macromolecule metabolic process	AT1G13960
MoWRKY1	GO:0044271	cellular nitrogen compound biosynthetic process	AT1G13960
MoWRKY1	GO:0044424	intracellular part	AT1G13960
MoWRKY1	GO:0044464	cell part	AT1G13960
MoWRKY1	GO:0046483	heterocycle metabolic process	AT1G13960
MoWRKY1	GO:0046872	metal ion binding	AT1G13960
MoWRKY1	GO:0048519	negative regulation of biological process	AT1G13960
MoWRKY1	GO:0048583	regulation of response to stimulus	AT1G13960
MoWRKY1	GO:0048585	negative regulation of response to stimulus	AT1G13960
MoWRKY1	GO:0050789	regulation of biological process	AT1G13960
MoWRKY1	GO:0050794	regulation of cellular process	AT1G13960
MoWRKY1	GO:0050832	defense response to fungus	AT1G13960
MoWRKY1	GO:0050896	response to stimulus	AT1G13960
MoWRKY1	GO:0051171	regulation of nitrogen compound metabolic process	AT1G13960
MoWRKY1	GO:0051252	regulation of RNA metabolic process	AT1G13960
MoWRKY1	GO:0051704	multi-organism process	AT1G13960
MoWRKY1	GO:0051707	response to other organism	AT1G13960
MoWRKY1	GO:0060255	regulation of macromolecule metabolic process	AT1G13960
MoWRKY1	GO:0065007	biological regulation	AT1G13960
MoWRKY1	GO:0071704	organic substance metabolic process	AT1G13960
MoWRKY1	GO:0080090	regulation of primary metabolic process	AT1G13960
MoWRKY1	GO:0080134	regulation of response to stress	AT1G13960
MoWRKY1	GO:0090304	nucleic acid metabolic process	AT1G13960
MoWRKY1	GO:0097159	organic cyclic compound binding	AT1G13960
MoWRKY1	GO:0097659	nucleic acid-templated transcription	AT1G13960
MoWRKY1	GO:0098542	defense response to other organism	AT1G13960
MoWRKY1	GO:1900150	regulation of defense response to fungus	AT1G13960
MoWRKY1	GO:1900424	regulation of defense response to bacterium	AT1G13960
MoWRKY1	GO:1900425	negative regulation of defense response to bacterium	AT1G13960
MoWRKY1	GO:1901360	organic cyclic compound metabolic process	AT1G13960
MoWRKY1	GO:1901362	organic cyclic compound biosynthetic process	AT1G13960
MoWRKY1	GO:1901363	heterocyclic compound binding	AT1G13960
MoWRKY1	GO:1901576	organic substance biosynthetic process	AT1G13960
MoWRKY1	GO:1901700	response to oxygen-containing compound	AT1G13960
MoWRKY1	GO:1903506	regulation of nucleic acid-templated transcription	AT1G13960
MoWRKY1	GO:2000112	regulation of cellular macromolecule biosynthetic process	AT1G13960
MoWRKY1	GO:2001141	regulation of RNA biosynthetic process	AT1G13960
MoWRKY1	GO:0003677	DNA binding	AT1G13960
MoWRKY2	GO:0000003	reproduction	AT2G37260
MoWRKY2	GO:0001071	nucleic acid binding transcription factor activity	AT2G37260
MoWRKY2	GO:0001708	cell fate specification	AT2G37260
MoWRKY2	GO:0003006	developmental process involved in reproduction	AT2G37260
MoWRKY2	GO:0003676	nucleic acid binding	AT2G37260
MoWRKY2	GO:0003677	DNA binding	AT2G37260
MoWRKY2	GO:0003700	transcription factor activity, sequence-specific DNA binding	AT2G37260
MoWRKY2	GO:0005488	binding	AT2G37260
MoWRKY2	GO:0005622	intracellular	AT2G37260
MoWRKY2	GO:0005623	cell	AT2G37260
MoWRKY2	GO:0005634	nucleus	AT2G37260
MoWRKY2	GO:0006139	nucleobase-containing compound metabolic process	AT2G37260
MoWRKY2	GO:0006351	transcription, DNA-templated	AT2G37260
MoWRKY2	GO:0006355	regulation of transcription, DNA-templated	AT2G37260
MoWRKY2	GO:0006725	cellular aromatic compound metabolic process	AT2G37260
MoWRKY2	GO:0006807	nitrogen compound metabolic process	AT2G37260
MoWRKY2	GO:0007275	multicellular organism development	AT2G37260
MoWRKY2	GO:0008152	metabolic process	AT2G37260
MoWRKY2	GO:0008544	epidermis development	AT2G37260
MoWRKY2	GO:0009058	biosynthetic process	AT2G37260
MoWRKY2	GO:0009059	macromolecule biosynthetic process	AT2G37260
MoWRKY2	GO:0009791	post-embryonic development	AT2G37260
MoWRKY2	GO:0009888	tissue development	AT2G37260
MoWRKY2	GO:0009889	regulation of biosynthetic process	AT2G37260
MoWRKY2	GO:0009913	epidermal cell differentiation	AT2G37260
MoWRKY2	GO:0009957	epidermal cell fate specification	AT2G37260
MoWRKY2	GO:0009987	cellular process	AT2G37260
MoWRKY2	GO:0010154	fruit development	AT2G37260
MoWRKY2	GO:0010214	seed coat development	AT2G37260
MoWRKY2	GO:0010467	gene expression	AT2G37260
MoWRKY2	GO:0010468	regulation of gene expression	AT2G37260
MoWRKY2	GO:0010556	regulation of macromolecule biosynthetic process	AT2G37260
MoWRKY2	GO:0016070	RNA metabolic process	AT2G37260
MoWRKY2	GO:0018130	heterocycle biosynthetic process	AT2G37260
MoWRKY2	GO:0019219	regulation of nucleobase-containing compound metabolic process	AT2G37260
MoWRKY2	GO:0019222	regulation of metabolic process	AT2G37260
MoWRKY2	GO:0019438	aromatic compound biosynthetic process	AT2G37260
MoWRKY2	GO:0022414	reproductive process	AT2G37260
MoWRKY2	GO:0030154	cell differentiation	AT2G37260
MoWRKY2	GO:0030855	epithelial cell differentiation	AT2G37260
MoWRKY2	GO:0031323	regulation of cellular metabolic process	AT2G37260
MoWRKY2	GO:0031326	regulation of cellular biosynthetic process	AT2G37260
MoWRKY2	GO:0032501	multicellular organismal process	AT2G37260
MoWRKY2	GO:0032502	developmental process	AT2G37260
MoWRKY2	GO:0032774	RNA biosynthetic process	AT2G37260
MoWRKY2	GO:0034641	cellular nitrogen compound metabolic process	AT2G37260
MoWRKY2	GO:0034645	cellular macromolecule biosynthetic process	AT2G37260
MoWRKY2	GO:0034654	nucleobase-containing compound biosynthetic process	AT2G37260
MoWRKY2	GO:0043170	macromolecule metabolic process	AT2G37260
MoWRKY2	GO:0043226	organelle	AT2G37260
MoWRKY2	GO:0043227	membrane-bounded organelle	AT2G37260
MoWRKY2	GO:0043229	intracellular organelle	AT2G37260
MoWRKY2	GO:0043231	intracellular membrane-bounded organelle	AT2G37260
MoWRKY2	GO:0043565	sequence-specific DNA binding	AT2G37260
MoWRKY2	GO:0044237	cellular metabolic process	AT2G37260
MoWRKY2	GO:0044238	primary metabolic process	AT2G37260
MoWRKY2	GO:0044249	cellular biosynthetic process	AT2G37260
MoWRKY2	GO:0044260	cellular macromolecule metabolic process	AT2G37260
MoWRKY2	GO:0044271	cellular nitrogen compound biosynthetic process	AT2G37260
MoWRKY2	GO:0044424	intracellular part	AT2G37260
MoWRKY2	GO:0044464	cell part	AT2G37260
MoWRKY2	GO:0044699	single-organism process	AT2G37260
MoWRKY2	GO:0044702	single organism reproductive process	AT2G37260
MoWRKY2	GO:0044707	single-multicellular organism process	AT2G37260
MoWRKY2	GO:0044763	single-organism cellular process	AT2G37260
MoWRKY2	GO:0044767	single-organism developmental process	AT2G37260
MoWRKY2	GO:0045165	cell fate commitment	AT2G37260
MoWRKY2	GO:0046483	heterocycle metabolic process	AT2G37260
MoWRKY2	GO:0048316	seed development	AT2G37260
MoWRKY2	GO:0048608	reproductive structure development	AT2G37260
MoWRKY2	GO:0048731	system development	AT2G37260
MoWRKY2	GO:0048856	anatomical structure development	AT2G37260
MoWRKY2	GO:0048869	cellular developmental process	AT2G37260
MoWRKY2	GO:0050789	regulation of biological process	AT2G37260
MoWRKY2	GO:0050794	regulation of cellular process	AT2G37260
MoWRKY2	GO:0051171	regulation of nitrogen compound metabolic process	AT2G37260
MoWRKY2	GO:0051252	regulation of RNA metabolic process	AT2G37260
MoWRKY2	GO:0060255	regulation of macromolecule metabolic process	AT2G37260
MoWRKY2	GO:0060429	epithelium development	AT2G37260
MoWRKY2	GO:0061458	reproductive system development	AT2G37260
MoWRKY2	GO:0065007	biological regulation	AT2G37260
MoWRKY2	GO:0071704	organic substance metabolic process	AT2G37260
MoWRKY2	GO:0080090	regulation of primary metabolic process	AT2G37260
MoWRKY2	GO:0090304	nucleic acid metabolic process	AT2G37260
MoWRKY2	GO:0097159	organic cyclic compound binding	AT2G37260
MoWRKY2	GO:0097659	nucleic acid-templated transcription	AT2G37260
MoWRKY2	GO:1901360	organic cyclic compound metabolic process	AT2G37260
MoWRKY2	GO:1901362	organic cyclic compound biosynthetic process	AT2G37260
MoWRKY2	GO:1901363	heterocyclic compound binding	AT2G37260
MoWRKY2	GO:1901576	organic substance biosynthetic process	AT2G37260
MoWRKY2	GO:1903506	regulation of nucleic acid-templated transcription	AT2G37260
MoWRKY2	GO:2000112	regulation of cellular macromolecule biosynthetic process	AT2G37260
MoWRKY2	GO:2001141	regulation of RNA biosynthetic process	AT2G37260
MoWRKY3	GO:0000003	reproduction	AT5G56270
MoWRKY3	GO:0000578	embryonic axis specification	AT5G56270
MoWRKY3	GO:0001071	nucleic acid binding transcription factor activity	AT5G56270
MoWRKY3	GO:0003006	developmental process involved in reproduction	AT5G56270
MoWRKY3	GO:0003676	nucleic acid binding	AT5G56270
MoWRKY3	GO:0003677	DNA binding	AT5G56270
MoWRKY3	GO:0003700	transcription factor activity, sequence-specific DNA binding	AT5G56270
MoWRKY3	GO:0005488	binding	AT5G56270
MoWRKY3	GO:0005622	intracellular	AT5G56270
MoWRKY3	GO:0005623	cell	AT5G56270
MoWRKY3	GO:0005634	nucleus	AT5G56270
MoWRKY3	GO:0006139	nucleobase-containing compound metabolic process	AT5G56270
MoWRKY3	GO:0006351	transcription, DNA-templated	AT5G56270
MoWRKY3	GO:0006355	regulation of transcription, DNA-templated	AT5G56270
MoWRKY3	GO:0006725	cellular aromatic compound metabolic process	AT5G56270
MoWRKY3	GO:0006807	nitrogen compound metabolic process	AT5G56270
MoWRKY3	GO:0007163	establishment or maintenance of cell polarity	AT5G56270
MoWRKY3	GO:0007275	multicellular organism development	AT5G56270
MoWRKY3	GO:0007389	pattern specification process	AT5G56270
MoWRKY3	GO:0008152	metabolic process	AT5G56270
MoWRKY3	GO:0009058	biosynthetic process	AT5G56270
MoWRKY3	GO:0009059	macromolecule biosynthetic process	AT5G56270
MoWRKY3	GO:0009555	pollen development	AT5G56270
MoWRKY3	GO:0009790	embryo development	AT5G56270
MoWRKY3	GO:0009791	post-embryonic development	AT5G56270
MoWRKY3	GO:0009793	embryo development ending in seed dormancy	AT5G56270
MoWRKY3	GO:0009798	axis specification	AT5G56270
MoWRKY3	GO:0009880	embryonic pattern specification	AT5G56270
MoWRKY3	GO:0009889	regulation of biosynthetic process	AT5G56270
MoWRKY3	GO:0009942	longitudinal axis specification	AT5G56270
MoWRKY3	GO:0009987	cellular process	AT5G56270
MoWRKY3	GO:0010154	fruit development	AT5G56270
MoWRKY3	GO:0010467	gene expression	AT5G56270
MoWRKY3	GO:0010468	regulation of gene expression	AT5G56270
MoWRKY3	GO:0010556	regulation of macromolecule biosynthetic process	AT5G56270
MoWRKY3	GO:0016070	RNA metabolic process	AT5G56270
MoWRKY3	GO:0018130	heterocycle biosynthetic process	AT5G56270
MoWRKY3	GO:0019219	regulation of nucleobase-containing compound metabolic process	AT5G56270
MoWRKY3	GO:0019222	regulation of metabolic process	AT5G56270
MoWRKY3	GO:0019438	aromatic compound biosynthetic process	AT5G56270
MoWRKY3	GO:0022414	reproductive process	AT5G56270
MoWRKY3	GO:0030010	establishment of cell polarity	AT5G56270
MoWRKY3	GO:0031323	regulation of cellular metabolic process	AT5G56270
MoWRKY3	GO:0031326	regulation of cellular biosynthetic process	AT5G56270
MoWRKY3	GO:0032501	multicellular organismal process	AT5G56270
MoWRKY3	GO:0032502	developmental process	AT5G56270
MoWRKY3	GO:0032774	RNA biosynthetic process	AT5G56270
MoWRKY3	GO:0034641	cellular nitrogen compound metabolic process	AT5G56270
MoWRKY3	GO:0034645	cellular macromolecule biosynthetic process	AT5G56270
MoWRKY3	GO:0034654	nucleobase-containing compound biosynthetic process	AT5G56270
MoWRKY3	GO:0043170	macromolecule metabolic process	AT5G56270
MoWRKY3	GO:0043226	organelle	AT5G56270
MoWRKY3	GO:0043227	membrane-bounded organelle	AT5G56270
MoWRKY3	GO:0043229	intracellular organelle	AT5G56270
MoWRKY3	GO:0043231	intracellular membrane-bounded organelle	AT5G56270
MoWRKY3	GO:0043565	sequence-specific DNA binding	AT5G56270
MoWRKY3	GO:0044237	cellular metabolic process	AT5G56270
MoWRKY3	GO:0044238	primary metabolic process	AT5G56270
MoWRKY3	GO:0044249	cellular biosynthetic process	AT5G56270
MoWRKY3	GO:0044260	cellular macromolecule metabolic process	AT5G56270
MoWRKY3	GO:0044271	cellular nitrogen compound biosynthetic process	AT5G56270
MoWRKY3	GO:0044424	intracellular part	AT5G56270
MoWRKY3	GO:0044464	cell part	AT5G56270
MoWRKY3	GO:0044699	single-organism process	AT5G56270
MoWRKY3	GO:0044702	single organism reproductive process	AT5G56270
MoWRKY3	GO:0044707	single-multicellular organism process	AT5G56270
MoWRKY3	GO:0044763	single-organism cellular process	AT5G56270
MoWRKY3	GO:0044767	single-organism developmental process	AT5G56270
MoWRKY3	GO:0046483	heterocycle metabolic process	AT5G56270
MoWRKY3	GO:0048229	gametophyte development	AT5G56270
MoWRKY3	GO:0048316	seed development	AT5G56270
MoWRKY3	GO:0048608	reproductive structure development	AT5G56270
MoWRKY3	GO:0048731	system development	AT5G56270
MoWRKY3	GO:0048856	anatomical structure development	AT5G56270
MoWRKY3	GO:0050789	regulation of biological process	AT5G56270
MoWRKY3	GO:0050794	regulation of cellular process	AT5G56270
MoWRKY3	GO:0051171	regulation of nitrogen compound metabolic process	AT5G56270
MoWRKY3	GO:0051252	regulation of RNA metabolic process	AT5G56270
MoWRKY3	GO:0060255	regulation of macromolecule metabolic process	AT5G56270
MoWRKY3	GO:0061458	reproductive system development	AT5G56270
MoWRKY3	GO:0065007	biological regulation	AT5G56270
MoWRKY3	GO:0071704	organic substance metabolic process	AT5G56270
MoWRKY3	GO:0080090	regulation of primary metabolic process	AT5G56270
MoWRKY3	GO:0090304	nucleic acid metabolic process	AT5G56270
MoWRKY3	GO:0097159	organic cyclic compound binding	AT5G56270
MoWRKY3	GO:0097659	nucleic acid-templated transcription	AT5G56270
MoWRKY3	GO:1901360	organic cyclic compound metabolic process	AT5G56270
MoWRKY3	GO:1901362	organic cyclic compound biosynthetic process	AT5G56270
MoWRKY3	GO:1901363	heterocyclic compound binding	AT5G56270
MoWRKY3	GO:1901576	organic substance biosynthetic process	AT5G56270
MoWRKY3	GO:1903506	regulation of nucleic acid-templated transcription	AT5G56270
MoWRKY3	GO:2000112	regulation of cellular macromolecule biosynthetic process	AT5G56270
MoWRKY3	GO:2001141	regulation of RNA biosynthetic process	AT5G56270
MoWRKY4	GO:0000975	regulatory region DNA binding	AT2G38470
MoWRKY4	GO:0001067	regulatory region nucleic acid binding	AT2G38470
MoWRKY4	GO:0001071	nucleic acid binding transcription factor activity	AT2G38470
MoWRKY4	GO:0001101	response to acid chemical	AT2G38470
MoWRKY4	GO:0003676	nucleic acid binding	AT2G38470
MoWRKY4	GO:0003677	DNA binding	AT2G38470
MoWRKY4	GO:0003700	transcription factor activity, sequence-specific DNA binding	AT2G38470
MoWRKY4	GO:0005488	binding	AT2G38470
MoWRKY4	GO:0005515	protein binding	AT2G38470
MoWRKY4	GO:0005622	intracellular	AT2G38470
MoWRKY4	GO:0005623	cell	AT2G38470
MoWRKY4	GO:0005634	nucleus	AT2G38470
MoWRKY4	GO:0006139	nucleobase-containing compound metabolic process	AT2G38470
MoWRKY4	GO:0006351	transcription, DNA-templated	AT2G38470
MoWRKY4	GO:0006355	regulation of transcription, DNA-templated	AT2G38470
MoWRKY4	GO:0006725	cellular aromatic compound metabolic process	AT2G38470
MoWRKY4	GO:0006790	sulfur compound metabolic process	AT2G38470
MoWRKY4	GO:0006807	nitrogen compound metabolic process	AT2G38470
MoWRKY4	GO:0006914	autophagy	AT2G38470
MoWRKY4	GO:0006950	response to stress	AT2G38470
MoWRKY4	GO:0006952	defense response	AT2G38470
MoWRKY4	GO:0006970	response to osmotic stress	AT2G38470
MoWRKY4	GO:0008152	metabolic process	AT2G38470
MoWRKY4	GO:0009058	biosynthetic process	AT2G38470
MoWRKY4	GO:0009059	macromolecule biosynthetic process	AT2G38470
MoWRKY4	GO:0009266	response to temperature stimulus	AT2G38470
MoWRKY4	GO:0009403	toxin biosynthetic process	AT2G38470
MoWRKY4	GO:0009404	toxin metabolic process	AT2G38470
MoWRKY4	GO:0009408	response to heat	AT2G38470
MoWRKY4	GO:0009409	response to cold	AT2G38470
MoWRKY4	GO:0009414	response to water deprivation	AT2G38470
MoWRKY4	GO:0009415	response to water	AT2G38470
MoWRKY4	GO:0009605	response to external stimulus	AT2G38470
MoWRKY4	GO:0009607	response to biotic stimulus	AT2G38470
MoWRKY4	GO:0009617	response to bacterium	AT2G38470
MoWRKY4	GO:0009620	response to fungus	AT2G38470
MoWRKY4	GO:0009628	response to abiotic stimulus	AT2G38470
MoWRKY4	GO:0009651	response to salt stress	AT2G38470
MoWRKY4	GO:0009700	indole phytoalexin biosynthetic process	AT2G38470
MoWRKY4	GO:0009719	response to endogenous stimulus	AT2G38470
MoWRKY4	GO:0009889	regulation of biosynthetic process	AT2G38470
MoWRKY4	GO:0009987	cellular process	AT2G38470
MoWRKY4	GO:0010033	response to organic substance	AT2G38470
MoWRKY4	GO:0010035	response to inorganic substance	AT2G38470
MoWRKY4	GO:0010120	camalexin biosynthetic process	AT2G38470
MoWRKY4	GO:0010200	response to chitin	AT2G38470
MoWRKY4	GO:0010243	response to organonitrogen compound	AT2G38470
MoWRKY4	GO:0010286	heat acclimation	AT2G38470
MoWRKY4	GO:0010467	gene expression	AT2G38470
MoWRKY4	GO:0010468	regulation of gene expression	AT2G38470
MoWRKY4	GO:0010506	regulation of autophagy	AT2G38470
MoWRKY4	GO:0010508	positive regulation of autophagy	AT2G38470
MoWRKY4	GO:0010556	regulation of macromolecule biosynthetic process	AT2G38470
MoWRKY4	GO:0016070	RNA metabolic process	AT2G38470
MoWRKY4	GO:0018130	heterocycle biosynthetic process	AT2G38470
MoWRKY4	GO:0019219	regulation of nucleobase-containing compound metabolic process	AT2G38470
MoWRKY4	GO:0019222	regulation of metabolic process	AT2G38470
MoWRKY4	GO:0019438	aromatic compound biosynthetic process	AT2G38470
MoWRKY4	GO:0019748	secondary metabolic process	AT2G38470
MoWRKY4	GO:0031323	regulation of cellular metabolic process	AT2G38470
MoWRKY4	GO:0031326	regulation of cellular biosynthetic process	AT2G38470
MoWRKY4	GO:0032774	RNA biosynthetic process	AT2G38470
MoWRKY4	GO:0033554	cellular response to stress	AT2G38470
MoWRKY4	GO:0034605	cellular response to heat	AT2G38470
MoWRKY4	GO:0034641	cellular nitrogen compound metabolic process	AT2G38470
MoWRKY4	GO:0034645	cellular macromolecule biosynthetic process	AT2G38470
MoWRKY4	GO:0034654	nucleobase-containing compound biosynthetic process	AT2G38470
MoWRKY4	GO:0042221	response to chemical	AT2G38470
MoWRKY4	GO:0042430	indole-containing compound metabolic process	AT2G38470
MoWRKY4	GO:0042435	indole-containing compound biosynthetic process	AT2G38470
MoWRKY4	GO:0042742	defense response to bacterium	AT2G38470
MoWRKY4	GO:0043170	macromolecule metabolic process	AT2G38470
MoWRKY4	GO:0043207	response to external biotic stimulus	AT2G38470
MoWRKY4	GO:0043226	organelle	AT2G38470
MoWRKY4	GO:0043227	membrane-bounded organelle	AT2G38470
MoWRKY4	GO:0043229	intracellular organelle	AT2G38470
MoWRKY4	GO:0043231	intracellular membrane-bounded organelle	AT2G38470
MoWRKY4	GO:0043565	sequence-specific DNA binding	AT2G38470
MoWRKY4	GO:0044212	transcription regulatory region DNA binding	AT2G38470
MoWRKY4	GO:0044237	cellular metabolic process	AT2G38470
MoWRKY4	GO:0044238	primary metabolic process	AT2G38470
MoWRKY4	GO:0044249	cellular biosynthetic process	AT2G38470
MoWRKY4	GO:0044260	cellular macromolecule metabolic process	AT2G38470
MoWRKY4	GO:0044271	cellular nitrogen compound biosynthetic process	AT2G38470
MoWRKY4	GO:0044272	sulfur compound biosynthetic process	AT2G38470
MoWRKY4	GO:0044424	intracellular part	AT2G38470
MoWRKY4	GO:0044464	cell part	AT2G38470
MoWRKY4	GO:0044550	secondary metabolite biosynthetic process	AT2G38470
MoWRKY4	GO:0044699	single-organism process	AT2G38470
MoWRKY4	GO:0044710	single-organism metabolic process	AT2G38470
MoWRKY4	GO:0044711	single-organism biosynthetic process	AT2G38470
MoWRKY4	GO:0044763	single-organism cellular process	AT2G38470
MoWRKY4	GO:0046217	indole phytoalexin metabolic process	AT2G38470
MoWRKY4	GO:0046483	heterocycle metabolic process	AT2G38470
MoWRKY4	GO:0048518	positive regulation of biological process	AT2G38470
MoWRKY4	GO:0048522	positive regulation of cellular process	AT2G38470
MoWRKY4	GO:0050789	regulation of biological process	AT2G38470
MoWRKY4	GO:0050794	regulation of cellular process	AT2G38470
MoWRKY4	GO:0050832	defense response to fungus	AT2G38470
MoWRKY4	GO:0050896	response to stimulus	AT2G38470
MoWRKY4	GO:0051171	regulation of nitrogen compound metabolic process	AT2G38470
MoWRKY4	GO:0051252	regulation of RNA metabolic process	AT2G38470
MoWRKY4	GO:0051704	multi-organism process	AT2G38470
MoWRKY4	GO:0051707	response to other organism	AT2G38470
MoWRKY4	GO:0051716	cellular response to stimulus	AT2G38470
MoWRKY4	GO:0052314	phytoalexin metabolic process	AT2G38470
MoWRKY4	GO:0052315	phytoalexin biosynthetic process	AT2G38470
MoWRKY4	GO:0052317	camalexin metabolic process	AT2G38470
MoWRKY4	GO:0060255	regulation of macromolecule metabolic process	AT2G38470
MoWRKY4	GO:0065007	biological regulation	AT2G38470
MoWRKY4	GO:0070370	cellular heat acclimation	AT2G38470
MoWRKY4	GO:0071704	organic substance metabolic process	AT2G38470
MoWRKY4	GO:0080090	regulation of primary metabolic process	AT2G38470
MoWRKY4	GO:0090304	nucleic acid metabolic process	AT2G38470
MoWRKY4	GO:0097159	organic cyclic compound binding	AT2G38470
MoWRKY4	GO:0097659	nucleic acid-templated transcription	AT2G38470
MoWRKY4	GO:0098542	defense response to other organism	AT2G38470
MoWRKY4	GO:1901360	organic cyclic compound metabolic process	AT2G38470
MoWRKY4	GO:1901362	organic cyclic compound biosynthetic process	AT2G38470
MoWRKY4	GO:1901363	heterocyclic compound binding	AT2G38470
MoWRKY4	GO:1901564	organonitrogen compound metabolic process	AT2G38470
MoWRKY4	GO:1901566	organonitrogen compound biosynthetic process	AT2G38470
MoWRKY4	GO:1901576	organic substance biosynthetic process	AT2G38470
MoWRKY4	GO:1901698	response to nitrogen compound	AT2G38470
MoWRKY4	GO:1901700	response to oxygen-containing compound	AT2G38470
MoWRKY4	GO:1903506	regulation of nucleic acid-templated transcription	AT2G38470
MoWRKY4	GO:2000112	regulation of cellular macromolecule biosynthetic process	AT2G38470
MoWRKY4	GO:2001141	regulation of RNA biosynthetic process	AT2G38470
MoWRKY5	GO:0000003	reproduction	AT5G56270
MoWRKY5	GO:0000578	embryonic axis specification	AT5G56270
MoWRKY5	GO:0001071	nucleic acid binding transcription factor activity	AT5G56270
MoWRKY5	GO:0003006	developmental process involved in reproduction	AT5G56270
MoWRKY5	GO:0003676	nucleic acid binding	AT5G56270
MoWRKY5	GO:0003677	DNA binding	AT5G56270
MoWRKY5	GO:0003700	transcription factor activity, sequence-specific DNA binding	AT5G56270
MoWRKY5	GO:0005488	binding	AT5G56270
MoWRKY5	GO:0005622	intracellular	AT5G56270
MoWRKY5	GO:0005623	cell	AT5G56270
MoWRKY5	GO:0005634	nucleus	AT5G56270
MoWRKY5	GO:0006139	nucleobase-containing compound metabolic process	AT5G56270
MoWRKY5	GO:0006351	transcription, DNA-templated	AT5G56270
MoWRKY5	GO:0006355	regulation of transcription, DNA-templated	AT5G56270
MoWRKY5	GO:0006725	cellular aromatic compound metabolic process	AT5G56270
MoWRKY5	GO:0006807	nitrogen compound metabolic process	AT5G56270
MoWRKY5	GO:0007163	establishment or maintenance of cell polarity	AT5G56270
MoWRKY5	GO:0007275	multicellular organism development	AT5G56270
MoWRKY5	GO:0007389	pattern specification process	AT5G56270
MoWRKY5	GO:0008152	metabolic process	AT5G56270
MoWRKY5	GO:0009058	biosynthetic process	AT5G56270
MoWRKY5	GO:0009059	macromolecule biosynthetic process	AT5G56270
MoWRKY5	GO:0009555	pollen development	AT5G56270
MoWRKY5	GO:0009790	embryo development	AT5G56270
MoWRKY5	GO:0009791	post-embryonic development	AT5G56270
MoWRKY5	GO:0009793	embryo development ending in seed dormancy	AT5G56270
MoWRKY5	GO:0009798	axis specification	AT5G56270
MoWRKY5	GO:0009880	embryonic pattern specification	AT5G56270
MoWRKY5	GO:0009889	regulation of biosynthetic process	AT5G56270
MoWRKY5	GO:0009942	longitudinal axis specification	AT5G56270
MoWRKY5	GO:0009987	cellular process	AT5G56270
MoWRKY5	GO:0010154	fruit development	AT5G56270
MoWRKY5	GO:0010467	gene expression	AT5G56270
MoWRKY5	GO:0010468	regulation of gene expression	AT5G56270
MoWRKY5	GO:0010556	regulation of macromolecule biosynthetic process	AT5G56270
MoWRKY5	GO:0016070	RNA metabolic process	AT5G56270
MoWRKY5	GO:0018130	heterocycle biosynthetic process	AT5G56270
MoWRKY5	GO:0019219	regulation of nucleobase-containing compound metabolic process	AT5G56270
MoWRKY5	GO:0019222	regulation of metabolic process	AT5G56270
MoWRKY5	GO:0019438	aromatic compound biosynthetic process	AT5G56270
MoWRKY5	GO:0022414	reproductive process	AT5G56270
MoWRKY5	GO:0030010	establishment of cell polarity	AT5G56270
MoWRKY5	GO:0031323	regulation of cellular metabolic process	AT5G56270
MoWRKY5	GO:0031326	regulation of cellular biosynthetic process	AT5G56270
MoWRKY5	GO:0032501	multicellular organismal process	AT5G56270
MoWRKY5	GO:0032502	developmental process	AT5G56270
MoWRKY5	GO:0032774	RNA biosynthetic process	AT5G56270
MoWRKY5	GO:0034641	cellular nitrogen compound metabolic process	AT5G56270
MoWRKY5	GO:0034645	cellular macromolecule biosynthetic process	AT5G56270
MoWRKY5	GO:0034654	nucleobase-containing compound biosynthetic process	AT5G56270
MoWRKY5	GO:0043170	macromolecule metabolic process	AT5G56270
MoWRKY5	GO:0043226	organelle	AT5G56270
MoWRKY5	GO:0043227	membrane-bounded organelle	AT5G56270
MoWRKY5	GO:0043229	intracellular organelle	AT5G56270
MoWRKY5	GO:0043231	intracellular membrane-bounded organelle	AT5G56270
MoWRKY5	GO:0043565	sequence-specific DNA binding	AT5G56270
MoWRKY5	GO:0044237	cellular metabolic process	AT5G56270
MoWRKY5	GO:0044238	primary metabolic process	AT5G56270
MoWRKY5	GO:0044249	cellular biosynthetic process	AT5G56270
MoWRKY5	GO:0044260	cellular macromolecule metabolic process	AT5G56270
MoWRKY5	GO:0044271	cellular nitrogen compound biosynthetic process	AT5G56270
MoWRKY5	GO:0044424	intracellular part	AT5G56270
MoWRKY5	GO:0044464	cell part	AT5G56270
MoWRKY5	GO:0044699	single-organism process	AT5G56270
MoWRKY5	GO:0044702	single organism reproductive process	AT5G56270
MoWRKY5	GO:0044707	single-multicellular organism process	AT5G56270
MoWRKY5	GO:0044763	single-organism cellular process	AT5G56270
MoWRKY5	GO:0044767	single-organism developmental process	AT5G56270
MoWRKY5	GO:0046483	heterocycle metabolic process	AT5G56270
MoWRKY5	GO:0048229	gametophyte development	AT5G56270
MoWRKY5	GO:0048316	seed development	AT5G56270
MoWRKY5	GO:0048608	reproductive structure development	AT5G56270
MoWRKY5	GO:0048731	system development	AT5G56270
MoWRKY5	GO:0048856	anatomical structure development	AT5G56270
MoWRKY5	GO:0050789	regulation of biological process	AT5G56270
MoWRKY5	GO:0050794	regulation of cellular process	AT5G56270
MoWRKY5	GO:0051171	regulation of nitrogen compound metabolic process	AT5G56270
MoWRKY5	GO:0051252	regulation of RNA metabolic process	AT5G56270
MoWRKY5	GO:0060255	regulation of macromolecule metabolic process	AT5G56270
MoWRKY5	GO:0061458	reproductive system development	AT5G56270
MoWRKY5	GO:0065007	biological regulation	AT5G56270
MoWRKY5	GO:0071704	organic substance metabolic process	AT5G56270
MoWRKY5	GO:0080090	regulation of primary metabolic process	AT5G56270
MoWRKY5	GO:0090304	nucleic acid metabolic process	AT5G56270
MoWRKY5	GO:0097159	organic cyclic compound binding	AT5G56270
MoWRKY5	GO:0097659	nucleic acid-templated transcription	AT5G56270
MoWRKY5	GO:1901360	organic cyclic compound metabolic process	AT5G56270
MoWRKY5	GO:1901362	organic cyclic compound biosynthetic process	AT5G56270
MoWRKY5	GO:1901363	heterocyclic compound binding	AT5G56270
MoWRKY5	GO:1901576	organic substance biosynthetic process	AT5G56270
MoWRKY5	GO:1903506	regulation of nucleic acid-templated transcription	AT5G56270
MoWRKY5	GO:2000112	regulation of cellular macromolecule biosynthetic process	AT5G56270
MoWRKY5	GO:2001141	regulation of RNA biosynthetic process	AT5G56270
MoWRKY6	GO:0000975	regulatory region DNA binding	AT2G38470
MoWRKY6	GO:0001067	regulatory region nucleic acid binding	AT2G38470
MoWRKY6	GO:0001071	nucleic acid binding transcription factor activity	AT2G38470
MoWRKY6	GO:0001101	response to acid chemical	AT2G38470
MoWRKY6	GO:0003676	nucleic acid binding	AT2G38470
MoWRKY6	GO:0003677	DNA binding	AT2G38470
MoWRKY6	GO:0003700	transcription factor activity, sequence-specific DNA binding	AT2G38470
MoWRKY6	GO:0005488	binding	AT2G38470
MoWRKY6	GO:0005515	protein binding	AT2G38470
MoWRKY6	GO:0005622	intracellular	AT2G38470
MoWRKY6	GO:0005623	cell	AT2G38470
MoWRKY6	GO:0005634	nucleus	AT2G38470
MoWRKY6	GO:0006139	nucleobase-containing compound metabolic process	AT2G38470
MoWRKY6	GO:0006351	transcription, DNA-templated	AT2G38470
MoWRKY6	GO:0006355	regulation of transcription, DNA-templated	AT2G38470
MoWRKY6	GO:0006725	cellular aromatic compound metabolic process	AT2G38470
MoWRKY6	GO:0006790	sulfur compound metabolic process	AT2G38470
MoWRKY6	GO:0006807	nitrogen compound metabolic process	AT2G38470
MoWRKY6	GO:0006914	autophagy	AT2G38470
MoWRKY6	GO:0006950	response to stress	AT2G38470
MoWRKY6	GO:0006952	defense response	AT2G38470
MoWRKY6	GO:0006970	response to osmotic stress	AT2G38470
MoWRKY6	GO:0008152	metabolic process	AT2G38470
MoWRKY6	GO:0009058	biosynthetic process	AT2G38470
MoWRKY6	GO:0009059	macromolecule biosynthetic process	AT2G38470
MoWRKY6	GO:0009266	response to temperature stimulus	AT2G38470
MoWRKY6	GO:0009403	toxin biosynthetic process	AT2G38470
MoWRKY6	GO:0009404	toxin metabolic process	AT2G38470
MoWRKY6	GO:0009408	response to heat	AT2G38470
MoWRKY6	GO:0009409	response to cold	AT2G38470
MoWRKY6	GO:0009414	response to water deprivation	AT2G38470
MoWRKY6	GO:0009415	response to water	AT2G38470
MoWRKY6	GO:0009605	response to external stimulus	AT2G38470
MoWRKY6	GO:0009607	response to biotic stimulus	AT2G38470
MoWRKY6	GO:0009617	response to bacterium	AT2G38470
MoWRKY6	GO:0009620	response to fungus	AT2G38470
MoWRKY6	GO:0009628	response to abiotic stimulus	AT2G38470
MoWRKY6	GO:0009651	response to salt stress	AT2G38470
MoWRKY6	GO:0009700	indole phytoalexin biosynthetic process	AT2G38470
MoWRKY6	GO:0009719	response to endogenous stimulus	AT2G38470
MoWRKY6	GO:0009889	regulation of biosynthetic process	AT2G38470
MoWRKY6	GO:0009987	cellular process	AT2G38470
MoWRKY6	GO:0010033	response to organic substance	AT2G38470
MoWRKY6	GO:0010035	response to inorganic substance	AT2G38470
MoWRKY6	GO:0010120	camalexin biosynthetic process	AT2G38470
MoWRKY6	GO:0010200	response to chitin	AT2G38470
MoWRKY6	GO:0010243	response to organonitrogen compound	AT2G38470
MoWRKY6	GO:0010286	heat acclimation	AT2G38470
MoWRKY6	GO:0010467	gene expression	AT2G38470
MoWRKY6	GO:0010468	regulation of gene expression	AT2G38470
MoWRKY6	GO:0010506	regulation of autophagy	AT2G38470
MoWRKY6	GO:0010508	positive regulation of autophagy	AT2G38470
MoWRKY6	GO:0010556	regulation of macromolecule biosynthetic process	AT2G38470
MoWRKY6	GO:0016070	RNA metabolic process	AT2G38470
MoWRKY6	GO:0018130	heterocycle biosynthetic process	AT2G38470
MoWRKY6	GO:0019219	regulation of nucleobase-containing compound metabolic process	AT2G38470
MoWRKY6	GO:0019222	regulation of metabolic process	AT2G38470
MoWRKY6	GO:0019438	aromatic compound biosynthetic process	AT2G38470
MoWRKY6	GO:0019748	secondary metabolic process	AT2G38470
MoWRKY6	GO:0031323	regulation of cellular metabolic process	AT2G38470
MoWRKY6	GO:0031326	regulation of cellular biosynthetic process	AT2G38470
MoWRKY6	GO:0032774	RNA biosynthetic process	AT2G38470
MoWRKY6	GO:0033554	cellular response to stress	AT2G38470
MoWRKY6	GO:0034605	cellular response to heat	AT2G38470
MoWRKY6	GO:0034641	cellular nitrogen compound metabolic process	AT2G38470
MoWRKY6	GO:0034645	cellular macromolecule biosynthetic process	AT2G38470
MoWRKY6	GO:0034654	nucleobase-containing compound biosynthetic process	AT2G38470
MoWRKY6	GO:0042221	response to chemical	AT2G38470
MoWRKY6	GO:0042430	indole-containing compound metabolic process	AT2G38470
MoWRKY6	GO:0042435	indole-containing compound biosynthetic process	AT2G38470
MoWRKY6	GO:0042742	defense response to bacterium	AT2G38470
MoWRKY6	GO:0043170	macromolecule metabolic process	AT2G38470
MoWRKY6	GO:0043207	response to external biotic stimulus	AT2G38470
MoWRKY6	GO:0043226	organelle	AT2G38470
MoWRKY6	GO:0043227	membrane-bounded organelle	AT2G38470
MoWRKY6	GO:0043229	intracellular organelle	AT2G38470
MoWRKY6	GO:0043231	intracellular membrane-bounded organelle	AT2G38470
MoWRKY6	GO:0043565	sequence-specific DNA binding	AT2G38470
MoWRKY6	GO:0044212	transcription regulatory region DNA binding	AT2G38470
MoWRKY6	GO:0044237	cellular metabolic process	AT2G38470
MoWRKY6	GO:0044238	primary metabolic process	AT2G38470
MoWRKY6	GO:0044249	cellular biosynthetic process	AT2G38470
MoWRKY6	GO:0044260	cellular macromolecule metabolic process	AT2G38470
MoWRKY6	GO:0044271	cellular nitrogen compound biosynthetic process	AT2G38470
MoWRKY6	GO:0044272	sulfur compound biosynthetic process	AT2G38470
MoWRKY6	GO:0044424	intracellular part	AT2G38470
MoWRKY6	GO:0044464	cell part	AT2G38470
MoWRKY6	GO:0044550	secondary metabolite biosynthetic process	AT2G38470
MoWRKY6	GO:0044699	single-organism process	AT2G38470
MoWRKY6	GO:0044710	single-organism metabolic process	AT2G38470
MoWRKY6	GO:0044711	single-organism biosynthetic process	AT2G38470
MoWRKY6	GO:0044763	single-organism cellular process	AT2G38470
MoWRKY6	GO:0046217	indole phytoalexin metabolic process	AT2G38470
MoWRKY6	GO:0046483	heterocycle metabolic process	AT2G38470
MoWRKY6	GO:0048518	positive regulation of biological process	AT2G38470
MoWRKY6	GO:0048522	positive regulation of cellular process	AT2G38470
MoWRKY6	GO:0050789	regulation of biological process	AT2G38470
MoWRKY6	GO:0050794	regulation of cellular process	AT2G38470
MoWRKY6	GO:0050832	defense response to fungus	AT2G38470
MoWRKY6	GO:0050896	response to stimulus	AT2G38470
MoWRKY6	GO:0051171	regulation of nitrogen compound metabolic process	AT2G38470
MoWRKY6	GO:0051252	regulation of RNA metabolic process	AT2G38470
MoWRKY6	GO:0051704	multi-organism process	AT2G38470
MoWRKY6	GO:0051707	response to other organism	AT2G38470
MoWRKY6	GO:0051716	cellular response to stimulus	AT2G38470
MoWRKY6	GO:0052314	phytoalexin metabolic process	AT2G38470
MoWRKY6	GO:0052315	phytoalexin biosynthetic process	AT2G38470
MoWRKY6	GO:0052317	camalexin metabolic process	AT2G38470
MoWRKY6	GO:0060255	regulation of macromolecule metabolic process	AT2G38470
MoWRKY6	GO:0065007	biological regulation	AT2G38470
MoWRKY6	GO:0070370	cellular heat acclimation	AT2G38470
MoWRKY6	GO:0071704	organic substance metabolic process	AT2G38470
MoWRKY6	GO:0080090	regulation of primary metabolic process	AT2G38470
MoWRKY6	GO:0090304	nucleic acid metabolic process	AT2G38470
MoWRKY6	GO:0097159	organic cyclic compound binding	AT2G38470
MoWRKY6	GO:0097659	nucleic acid-templated transcription	AT2G38470
MoWRKY6	GO:0098542	defense response to other organism	AT2G38470
MoWRKY6	GO:1901360	organic cyclic compound metabolic process	AT2G38470
MoWRKY6	GO:1901362	organic cyclic compound biosynthetic process	AT2G38470
MoWRKY6	GO:1901363	heterocyclic compound binding	AT2G38470
MoWRKY6	GO:1901564	organonitrogen compound metabolic process	AT2G38470
MoWRKY6	GO:1901566	organonitrogen compound biosynthetic process	AT2G38470
MoWRKY6	GO:1901576	organic substance biosynthetic process	AT2G38470
MoWRKY6	GO:1901698	response to nitrogen compound	AT2G38470
MoWRKY6	GO:1901700	response to oxygen-containing compound	AT2G38470
MoWRKY6	GO:1903506	regulation of nucleic acid-templated transcription	AT2G38470
MoWRKY6	GO:2000112	regulation of cellular macromolecule biosynthetic process	AT2G38470
MoWRKY6	GO:2001141	regulation of RNA biosynthetic process	AT2G38470
MoWRKY7	GO:0001071	nucleic acid binding transcription factor activity	AT4G26640
MoWRKY7	GO:0001101	response to acid chemical	AT4G26640
MoWRKY7	GO:0003676	nucleic acid binding	AT4G26640
MoWRKY7	GO:0003677	DNA binding	AT4G26640
MoWRKY7	GO:0003700	transcription factor activity, sequence-specific DNA binding	AT4G26640
MoWRKY7	GO:0005488	binding	AT4G26640
MoWRKY7	GO:0005622	intracellular	AT4G26640
MoWRKY7	GO:0005623	cell	AT4G26640
MoWRKY7	GO:0005634	nucleus	AT4G26640
MoWRKY7	GO:0006139	nucleobase-containing compound metabolic process	AT4G26640
MoWRKY7	GO:0006351	transcription, DNA-templated	AT4G26640
MoWRKY7	GO:0006355	regulation of transcription, DNA-templated	AT4G26640
MoWRKY7	GO:0006725	cellular aromatic compound metabolic process	AT4G26640
MoWRKY7	GO:0006807	nitrogen compound metabolic process	AT4G26640
MoWRKY7	GO:0006950	response to stress	AT4G26640
MoWRKY7	GO:0008152	metabolic process	AT4G26640
MoWRKY7	GO:0009058	biosynthetic process	AT4G26640
MoWRKY7	GO:0009059	macromolecule biosynthetic process	AT4G26640
MoWRKY7	GO:0009611	response to wounding	AT4G26640
MoWRKY7	GO:0009719	response to endogenous stimulus	AT4G26640
MoWRKY7	GO:0009889	regulation of biosynthetic process	AT4G26640
MoWRKY7	GO:0009891	positive regulation of biosynthetic process	AT4G26640
MoWRKY7	GO:0009893	positive regulation of metabolic process	AT4G26640
MoWRKY7	GO:0009961	response to 1-aminocyclopropane-1-carboxylic acid	AT4G26640
MoWRKY7	GO:0009987	cellular process	AT4G26640
MoWRKY7	GO:0010033	response to organic substance	AT4G26640
MoWRKY7	GO:0010243	response to organonitrogen compound	AT4G26640
MoWRKY7	GO:0010467	gene expression	AT4G26640
MoWRKY7	GO:0010468	regulation of gene expression	AT4G26640
MoWRKY7	GO:0010556	regulation of macromolecule biosynthetic process	AT4G26640
MoWRKY7	GO:0010557	positive regulation of macromolecule biosynthetic process	AT4G26640
MoWRKY7	GO:0010604	positive regulation of macromolecule metabolic process	AT4G26640
MoWRKY7	GO:0010628	positive regulation of gene expression	AT4G26640
MoWRKY7	GO:0016070	RNA metabolic process	AT4G26640
MoWRKY7	GO:0018130	heterocycle biosynthetic process	AT4G26640
MoWRKY7	GO:0019219	regulation of nucleobase-containing compound metabolic process	AT4G26640
MoWRKY7	GO:0019222	regulation of metabolic process	AT4G26640
MoWRKY7	GO:0019438	aromatic compound biosynthetic process	AT4G26640
MoWRKY7	GO:0031323	regulation of cellular metabolic process	AT4G26640
MoWRKY7	GO:0031325	positive regulation of cellular metabolic process	AT4G26640
MoWRKY7	GO:0031326	regulation of cellular biosynthetic process	AT4G26640
MoWRKY7	GO:0031328	positive regulation of cellular biosynthetic process	AT4G26640
MoWRKY7	GO:0032774	RNA biosynthetic process	AT4G26640
MoWRKY7	GO:0034641	cellular nitrogen compound metabolic process	AT4G26640
MoWRKY7	GO:0034645	cellular macromolecule biosynthetic process	AT4G26640
MoWRKY7	GO:0034654	nucleobase-containing compound biosynthetic process	AT4G26640
MoWRKY7	GO:0042221	response to chemical	AT4G26640
MoWRKY7	GO:0043170	macromolecule metabolic process	AT4G26640
MoWRKY7	GO:0043200	response to amino acid	AT4G26640
MoWRKY7	GO:0043226	organelle	AT4G26640
MoWRKY7	GO:0043227	membrane-bounded organelle	AT4G26640
MoWRKY7	GO:0043229	intracellular organelle	AT4G26640
MoWRKY7	GO:0043231	intracellular membrane-bounded organelle	AT4G26640
MoWRKY7	GO:0043565	sequence-specific DNA binding	AT4G26640
MoWRKY7	GO:0044237	cellular metabolic process	AT4G26640
MoWRKY7	GO:0044238	primary metabolic process	AT4G26640
MoWRKY7	GO:0044249	cellular biosynthetic process	AT4G26640
MoWRKY7	GO:0044260	cellular macromolecule metabolic process	AT4G26640
MoWRKY7	GO:0044271	cellular nitrogen compound biosynthetic process	AT4G26640
MoWRKY7	GO:0044424	intracellular part	AT4G26640
MoWRKY7	GO:0044464	cell part	AT4G26640
MoWRKY7	GO:0045893	positive regulation of transcription, DNA-templated	AT4G26640
MoWRKY7	GO:0045935	positive regulation of nucleobase-containing compound metabolic process	AT4G26640
MoWRKY7	GO:0046483	heterocycle metabolic process	AT4G26640
MoWRKY7	GO:0048518	positive regulation of biological process	AT4G26640
MoWRKY7	GO:0048522	positive regulation of cellular process	AT4G26640
MoWRKY7	GO:0050789	regulation of biological process	AT4G26640
MoWRKY7	GO:0050794	regulation of cellular process	AT4G26640
MoWRKY7	GO:0050896	response to stimulus	AT4G26640
MoWRKY7	GO:0051171	regulation of nitrogen compound metabolic process	AT4G26640
MoWRKY7	GO:0051173	positive regulation of nitrogen compound metabolic process	AT4G26640
MoWRKY7	GO:0051252	regulation of RNA metabolic process	AT4G26640
MoWRKY7	GO:0051254	positive regulation of RNA metabolic process	AT4G26640
MoWRKY7	GO:0060255	regulation of macromolecule metabolic process	AT4G26640
MoWRKY7	GO:0065007	biological regulation	AT4G26640
MoWRKY7	GO:0071704	organic substance metabolic process	AT4G26640
MoWRKY7	GO:0080090	regulation of primary metabolic process	AT4G26640
MoWRKY7	GO:0090304	nucleic acid metabolic process	AT4G26640
MoWRKY7	GO:0097159	organic cyclic compound binding	AT4G26640
MoWRKY7	GO:0097659	nucleic acid-templated transcription	AT4G26640
MoWRKY7	GO:1901360	organic cyclic compound metabolic process	AT4G26640
MoWRKY7	GO:1901362	organic cyclic compound biosynthetic process	AT4G26640
MoWRKY7	GO:1901363	heterocyclic compound binding	AT4G26640
MoWRKY7	GO:1901576	organic substance biosynthetic process	AT4G26640
MoWRKY7	GO:1901698	response to nitrogen compound	AT4G26640
MoWRKY7	GO:1901700	response to oxygen-containing compound	AT4G26640
MoWRKY7	GO:1902680	positive regulation of RNA biosynthetic process	AT4G26640
MoWRKY7	GO:1903506	regulation of nucleic acid-templated transcription	AT4G26640
MoWRKY7	GO:1903508	positive regulation of nucleic acid-templated transcription	AT4G26640
MoWRKY7	GO:2000112	regulation of cellular macromolecule biosynthetic process	AT4G26640
MoWRKY7	GO:2001141	regulation of RNA biosynthetic process	AT4G26640
MoWRKY8	GO:0001071	nucleic acid binding transcription factor activity	AT2G04880
MoWRKY8	GO:0001101	response to acid chemical	AT2G04880
MoWRKY8	GO:0003676	nucleic acid binding	AT2G04880
MoWRKY8	GO:0003677	DNA binding	AT2G04880
MoWRKY8	GO:0003700	transcription factor activity, sequence-specific DNA binding	AT2G04880
MoWRKY8	GO:0005488	binding	AT2G04880
MoWRKY8	GO:0005622	intracellular	AT2G04880
MoWRKY8	GO:0005623	cell	AT2G04880
MoWRKY8	GO:0005634	nucleus	AT2G04880
MoWRKY8	GO:0006139	nucleobase-containing compound metabolic process	AT2G04880
MoWRKY8	GO:0006351	transcription, DNA-templated	AT2G04880
MoWRKY8	GO:0006355	regulation of transcription, DNA-templated	AT2G04880
MoWRKY8	GO:0006725	cellular aromatic compound metabolic process	AT2G04880
MoWRKY8	GO:0006807	nitrogen compound metabolic process	AT2G04880
MoWRKY8	GO:0007154	cell communication	AT2G04880
MoWRKY8	GO:0007165	signal transduction	AT2G04880
MoWRKY8	GO:0008152	metabolic process	AT2G04880
MoWRKY8	GO:0008270	zinc ion binding	AT2G04880
MoWRKY8	GO:0009058	biosynthetic process	AT2G04880
MoWRKY8	GO:0009059	macromolecule biosynthetic process	AT2G04880
MoWRKY8	GO:0009751	response to salicylic acid	AT2G04880
MoWRKY8	GO:0009863	salicylic acid mediated signaling pathway	AT2G04880
MoWRKY8	GO:0009889	regulation of biosynthetic process	AT2G04880
MoWRKY8	GO:0009891	positive regulation of biosynthetic process	AT2G04880
MoWRKY8	GO:0009893	positive regulation of metabolic process	AT2G04880
MoWRKY8	GO:0009987	cellular process	AT2G04880
MoWRKY8	GO:0010033	response to organic substance	AT2G04880
MoWRKY8	GO:0010467	gene expression	AT2G04880
MoWRKY8	GO:0010468	regulation of gene expression	AT2G04880
MoWRKY8	GO:0010556	regulation of macromolecule biosynthetic process	AT2G04880
MoWRKY8	GO:0010557	positive regulation of macromolecule biosynthetic process	AT2G04880
MoWRKY8	GO:0010604	positive regulation of macromolecule metabolic process	AT2G04880
MoWRKY8	GO:0010628	positive regulation of gene expression	AT2G04880
MoWRKY8	GO:0014070	response to organic cyclic compound	AT2G04880
MoWRKY8	GO:0016070	RNA metabolic process	AT2G04880
MoWRKY8	GO:0018130	heterocycle biosynthetic process	AT2G04880
MoWRKY8	GO:0019219	regulation of nucleobase-containing compound metabolic process	AT2G04880
MoWRKY8	GO:0019222	regulation of metabolic process	AT2G04880
MoWRKY8	GO:0019438	aromatic compound biosynthetic process	AT2G04880
MoWRKY8	GO:0023052	signaling	AT2G04880
MoWRKY8	GO:0031323	regulation of cellular metabolic process	AT2G04880
MoWRKY8	GO:0031325	positive regulation of cellular metabolic process	AT2G04880
MoWRKY8	GO:0031326	regulation of cellular biosynthetic process	AT2G04880
MoWRKY8	GO:0031328	positive regulation of cellular biosynthetic process	AT2G04880
MoWRKY8	GO:0032774	RNA biosynthetic process	AT2G04880
MoWRKY8	GO:0034641	cellular nitrogen compound metabolic process	AT2G04880
MoWRKY8	GO:0034645	cellular macromolecule biosynthetic process	AT2G04880
MoWRKY8	GO:0034654	nucleobase-containing compound biosynthetic process	AT2G04880
MoWRKY8	GO:0042221	response to chemical	AT2G04880
MoWRKY8	GO:0043167	ion binding	AT2G04880
MoWRKY8	GO:0043169	cation binding	AT2G04880
MoWRKY8	GO:0043170	macromolecule metabolic process	AT2G04880
MoWRKY8	GO:0043226	organelle	AT2G04880
MoWRKY8	GO:0043227	membrane-bounded organelle	AT2G04880
MoWRKY8	GO:0043229	intracellular organelle	AT2G04880
MoWRKY8	GO:0043231	intracellular membrane-bounded organelle	AT2G04880
MoWRKY8	GO:0043565	sequence-specific DNA binding	AT2G04880
MoWRKY8	GO:0044237	cellular metabolic process	AT2G04880
MoWRKY8	GO:0044238	primary metabolic process	AT2G04880
MoWRKY8	GO:0044249	cellular biosynthetic process	AT2G04880
MoWRKY8	GO:0044260	cellular macromolecule metabolic process	AT2G04880
MoWRKY8	GO:0044271	cellular nitrogen compound biosynthetic process	AT2G04880
MoWRKY8	GO:0044424	intracellular part	AT2G04880
MoWRKY8	GO:0044464	cell part	AT2G04880
MoWRKY8	GO:0044699	single-organism process	AT2G04880
MoWRKY8	GO:0044700	single organism signaling	AT2G04880
MoWRKY8	GO:0044763	single-organism cellular process	AT2G04880
MoWRKY8	GO:0045893	positive regulation of transcription, DNA-templated	AT2G04880
MoWRKY8	GO:0045935	positive regulation of nucleobase-containing compound metabolic process	AT2G04880
MoWRKY8	GO:0046483	heterocycle metabolic process	AT2G04880
MoWRKY8	GO:0046872	metal ion binding	AT2G04880
MoWRKY8	GO:0046914	transition metal ion binding	AT2G04880
MoWRKY8	GO:0048518	positive regulation of biological process	AT2G04880
MoWRKY8	GO:0048522	positive regulation of cellular process	AT2G04880
MoWRKY8	GO:0050789	regulation of biological process	AT2G04880
MoWRKY8	GO:0050794	regulation of cellular process	AT2G04880
MoWRKY8	GO:0050896	response to stimulus	AT2G04880
MoWRKY8	GO:0051171	regulation of nitrogen compound metabolic process	AT2G04880
MoWRKY8	GO:0051173	positive regulation of nitrogen compound metabolic process	AT2G04880
MoWRKY8	GO:0051252	regulation of RNA metabolic process	AT2G04880
MoWRKY8	GO:0051254	positive regulation of RNA metabolic process	AT2G04880
MoWRKY8	GO:0051716	cellular response to stimulus	AT2G04880
MoWRKY8	GO:0060255	regulation of macromolecule metabolic process	AT2G04880
MoWRKY8	GO:0065007	biological regulation	AT2G04880
MoWRKY8	GO:0070887	cellular response to chemical stimulus	AT2G04880
MoWRKY8	GO:0071229	cellular response to acid chemical	AT2G04880
MoWRKY8	GO:0071310	cellular response to organic substance	AT2G04880
MoWRKY8	GO:0071407	cellular response to organic cyclic compound	AT2G04880
MoWRKY8	GO:0071446	cellular response to salicylic acid stimulus	AT2G04880
MoWRKY8	GO:0071704	organic substance metabolic process	AT2G04880
MoWRKY8	GO:0080090	regulation of primary metabolic process	AT2G04880
MoWRKY8	GO:0090304	nucleic acid metabolic process	AT2G04880
MoWRKY8	GO:0097159	organic cyclic compound binding	AT2G04880
MoWRKY8	GO:0097659	nucleic acid-templated transcription	AT2G04880
MoWRKY8	GO:1901360	organic cyclic compound metabolic process	AT2G04880
MoWRKY8	GO:1901362	organic cyclic compound biosynthetic process	AT2G04880
MoWRKY8	GO:1901363	heterocyclic compound binding	AT2G04880
MoWRKY8	GO:1901576	organic substance biosynthetic process	AT2G04880
MoWRKY8	GO:1901700	response to oxygen-containing compound	AT2G04880
MoWRKY8	GO:1901701	cellular response to oxygen-containing compound	AT2G04880
MoWRKY8	GO:1902680	positive regulation of RNA biosynthetic process	AT2G04880
MoWRKY8	GO:1903506	regulation of nucleic acid-templated transcription	AT2G04880
MoWRKY8	GO:1903508	positive regulation of nucleic acid-templated transcription	AT2G04880
MoWRKY8	GO:2000112	regulation of cellular macromolecule biosynthetic process	AT2G04880
MoWRKY8	GO:2001141	regulation of RNA biosynthetic process	AT2G04880
MoWRKY9	GO:0001071	nucleic acid binding transcription factor activity	AT5G49520
MoWRKY9	GO:0003676	nucleic acid binding	AT5G49520
MoWRKY9	GO:0003677	DNA binding	AT5G49520
MoWRKY9	GO:0003700	transcription factor activity, sequence-specific DNA binding	AT5G49520
MoWRKY9	GO:0005488	binding	AT5G49520
MoWRKY9	GO:0005622	intracellular	AT5G49520
MoWRKY9	GO:0005623	cell	AT5G49520
MoWRKY9	GO:0005634	nucleus	AT5G49520
MoWRKY9	GO:0006139	nucleobase-containing compound metabolic process	AT5G49520
MoWRKY9	GO:0006351	transcription, DNA-templated	AT5G49520
MoWRKY9	GO:0006355	regulation of transcription, DNA-templated	AT5G49520
MoWRKY9	GO:0006725	cellular aromatic compound metabolic process	AT5G49520
MoWRKY9	GO:0006807	nitrogen compound metabolic process	AT5G49520
MoWRKY9	GO:0006950	response to stress	AT5G49520
MoWRKY9	GO:0006952	defense response	AT5G49520
MoWRKY9	GO:0008152	metabolic process	AT5G49520
MoWRKY9	GO:0009058	biosynthetic process	AT5G49520
MoWRKY9	GO:0009059	macromolecule biosynthetic process	AT5G49520
MoWRKY9	GO:0009605	response to external stimulus	AT5G49520
MoWRKY9	GO:0009607	response to biotic stimulus	AT5G49520
MoWRKY9	GO:0009617	response to bacterium	AT5G49520
MoWRKY9	GO:0009719	response to endogenous stimulus	AT5G49520
MoWRKY9	GO:0009889	regulation of biosynthetic process	AT5G49520
MoWRKY9	GO:0009891	positive regulation of biosynthetic process	AT5G49520
MoWRKY9	GO:0009893	positive regulation of metabolic process	AT5G49520
MoWRKY9	GO:0009987	cellular process	AT5G49520
MoWRKY9	GO:0010033	response to organic substance	AT5G49520
MoWRKY9	GO:0010200	response to chitin	AT5G49520
MoWRKY9	GO:0010243	response to organonitrogen compound	AT5G49520
MoWRKY9	GO:0010467	gene expression	AT5G49520
MoWRKY9	GO:0010468	regulation of gene expression	AT5G49520
MoWRKY9	GO:0010556	regulation of macromolecule biosynthetic process	AT5G49520
MoWRKY9	GO:0010557	positive regulation of macromolecule biosynthetic process	AT5G49520
MoWRKY9	GO:0010604	positive regulation of macromolecule metabolic process	AT5G49520
MoWRKY9	GO:0010628	positive regulation of gene expression	AT5G49520
MoWRKY9	GO:0016070	RNA metabolic process	AT5G49520
MoWRKY9	GO:0018130	heterocycle biosynthetic process	AT5G49520
MoWRKY9	GO:0019219	regulation of nucleobase-containing compound metabolic process	AT5G49520
MoWRKY9	GO:0019222	regulation of metabolic process	AT5G49520
MoWRKY9	GO:0019438	aromatic compound biosynthetic process	AT5G49520
MoWRKY9	GO:0031323	regulation of cellular metabolic process	AT5G49520
MoWRKY9	GO:0031325	positive regulation of cellular metabolic process	AT5G49520
MoWRKY9	GO:0031326	regulation of cellular biosynthetic process	AT5G49520
MoWRKY9	GO:0031328	positive regulation of cellular biosynthetic process	AT5G49520
MoWRKY9	GO:0032774	RNA biosynthetic process	AT5G49520
MoWRKY9	GO:0034641	cellular nitrogen compound metabolic process	AT5G49520
MoWRKY9	GO:0034645	cellular macromolecule biosynthetic process	AT5G49520
MoWRKY9	GO:0034654	nucleobase-containing compound biosynthetic process	AT5G49520
MoWRKY9	GO:0042221	response to chemical	AT5G49520
MoWRKY9	GO:0042742	defense response to bacterium	AT5G49520
MoWRKY9	GO:0043170	macromolecule metabolic process	AT5G49520
MoWRKY9	GO:0043207	response to external biotic stimulus	AT5G49520
MoWRKY9	GO:0043226	organelle	AT5G49520
MoWRKY9	GO:0043227	membrane-bounded organelle	AT5G49520
MoWRKY9	GO:0043229	intracellular organelle	AT5G49520
MoWRKY9	GO:0043231	intracellular membrane-bounded organelle	AT5G49520
MoWRKY9	GO:0043565	sequence-specific DNA binding	AT5G49520
MoWRKY9	GO:0044237	cellular metabolic process	AT5G49520
MoWRKY9	GO:0044238	primary metabolic process	AT5G49520
MoWRKY9	GO:0044249	cellular biosynthetic process	AT5G49520
MoWRKY9	GO:0044260	cellular macromolecule metabolic process	AT5G49520
MoWRKY9	GO:0044271	cellular nitrogen compound biosynthetic process	AT5G49520
MoWRKY9	GO:0044424	intracellular part	AT5G49520
MoWRKY9	GO:0044464	cell part	AT5G49520
MoWRKY9	GO:0045893	positive regulation of transcription, DNA-templated	AT5G49520
MoWRKY9	GO:0045935	positive regulation of nucleobase-containing compound metabolic process	AT5G49520
MoWRKY9	GO:0046483	heterocycle metabolic process	AT5G49520
MoWRKY9	GO:0048518	positive regulation of biological process	AT5G49520
MoWRKY9	GO:0048522	positive regulation of cellular process	AT5G49520
MoWRKY9	GO:0050789	regulation of biological process	AT5G49520
MoWRKY9	GO:0050794	regulation of cellular process	AT5G49520
MoWRKY9	GO:0050896	response to stimulus	AT5G49520
MoWRKY9	GO:0051171	regulation of nitrogen compound metabolic process	AT5G49520
MoWRKY9	GO:0051173	positive regulation of nitrogen compound metabolic process	AT5G49520
MoWRKY9	GO:0051252	regulation of RNA metabolic process	AT5G49520
MoWRKY9	GO:0051254	positive regulation of RNA metabolic process	AT5G49520
MoWRKY9	GO:0051704	multi-organism process	AT5G49520
MoWRKY9	GO:0051707	response to other organism	AT5G49520
MoWRKY9	GO:0060255	regulation of macromolecule metabolic process	AT5G49520
MoWRKY9	GO:0065007	biological regulation	AT5G49520
MoWRKY9	GO:0071704	organic substance metabolic process	AT5G49520
MoWRKY9	GO:0080090	regulation of primary metabolic process	AT5G49520
MoWRKY9	GO:0090304	nucleic acid metabolic process	AT5G49520
MoWRKY9	GO:0097159	organic cyclic compound binding	AT5G49520
MoWRKY9	GO:0097659	nucleic acid-templated transcription	AT5G49520
MoWRKY9	GO:0098542	defense response to other organism	AT5G49520
MoWRKY9	GO:1901360	organic cyclic compound metabolic process	AT5G49520
MoWRKY9	GO:1901362	organic cyclic compound biosynthetic process	AT5G49520
MoWRKY9	GO:1901363	heterocyclic compound binding	AT5G49520
MoWRKY9	GO:1901576	organic substance biosynthetic process	AT5G49520
MoWRKY9	GO:1901698	response to nitrogen compound	AT5G49520
MoWRKY9	GO:1901700	response to oxygen-containing compound	AT5G49520
MoWRKY9	GO:1902680	positive regulation of RNA biosynthetic process	AT5G49520
MoWRKY9	GO:1903506	regulation of nucleic acid-templated transcription	AT5G49520
MoWRKY9	GO:1903508	positive regulation of nucleic acid-templated transcription	AT5G49520
MoWRKY9	GO:2000112	regulation of cellular macromolecule biosynthetic process	AT5G49520
MoWRKY9	GO:2001141	regulation of RNA biosynthetic process	AT5G49520
MoWRKY9	GO:0003677	DNA binding	AT5G49520
MoWRKY10	GO:0001071	nucleic acid binding transcription factor activity	AT2G03340
MoWRKY10	GO:0003676	nucleic acid binding	AT2G03340
MoWRKY10	GO:0003677	DNA binding	AT2G03340
MoWRKY10	GO:0003700	transcription factor activity, sequence-specific DNA binding	AT2G03340
MoWRKY10	GO:0005488	binding	AT2G03340
MoWRKY10	GO:0005622	intracellular	AT2G03340
MoWRKY10	GO:0005623	cell	AT2G03340
MoWRKY10	GO:0005634	nucleus	AT2G03340
MoWRKY10	GO:0006139	nucleobase-containing compound metabolic process	AT2G03340
MoWRKY10	GO:0006351	transcription, DNA-templated	AT2G03340
MoWRKY10	GO:0006355	regulation of transcription, DNA-templated	AT2G03340
MoWRKY10	GO:0006725	cellular aromatic compound metabolic process	AT2G03340
MoWRKY10	GO:0006807	nitrogen compound metabolic process	AT2G03340
MoWRKY10	GO:0008152	metabolic process	AT2G03340
MoWRKY10	GO:0009058	biosynthetic process	AT2G03340
MoWRKY10	GO:0009059	macromolecule biosynthetic process	AT2G03340
MoWRKY10	GO:0009889	regulation of biosynthetic process	AT2G03340
MoWRKY10	GO:0009987	cellular process	AT2G03340
MoWRKY10	GO:0010467	gene expression	AT2G03340
MoWRKY10	GO:0010468	regulation of gene expression	AT2G03340
MoWRKY10	GO:0010556	regulation of macromolecule biosynthetic process	AT2G03340
MoWRKY10	GO:0016070	RNA metabolic process	AT2G03340
MoWRKY10	GO:0018130	heterocycle biosynthetic process	AT2G03340
MoWRKY10	GO:0019219	regulation of nucleobase-containing compound metabolic process	AT2G03340
MoWRKY10	GO:0019222	regulation of metabolic process	AT2G03340
MoWRKY10	GO:0019438	aromatic compound biosynthetic process	AT2G03340
MoWRKY10	GO:0031323	regulation of cellular metabolic process	AT2G03340
MoWRKY10	GO:0031326	regulation of cellular biosynthetic process	AT2G03340
MoWRKY10	GO:0032774	RNA biosynthetic process	AT2G03340
MoWRKY10	GO:0034641	cellular nitrogen compound metabolic process	AT2G03340
MoWRKY10	GO:0034645	cellular macromolecule biosynthetic process	AT2G03340
MoWRKY10	GO:0034654	nucleobase-containing compound biosynthetic process	AT2G03340
MoWRKY10	GO:0043170	macromolecule metabolic process	AT2G03340
MoWRKY10	GO:0043226	organelle	AT2G03340
MoWRKY10	GO:0043227	membrane-bounded organelle	AT2G03340
MoWRKY10	GO:0043229	intracellular organelle	AT2G03340
MoWRKY10	GO:0043231	intracellular membrane-bounded organelle	AT2G03340
MoWRKY10	GO:0043565	sequence-specific DNA binding	AT2G03340
MoWRKY10	GO:0044237	cellular metabolic process	AT2G03340
MoWRKY10	GO:0044238	primary metabolic process	AT2G03340
MoWRKY10	GO:0044249	cellular biosynthetic process	AT2G03340
MoWRKY10	GO:0044260	cellular macromolecule metabolic process	AT2G03340
MoWRKY10	GO:0044271	cellular nitrogen compound biosynthetic process	AT2G03340
MoWRKY10	GO:0044424	intracellular part	AT2G03340
MoWRKY10	GO:0044464	cell part	AT2G03340
MoWRKY10	GO:0046483	heterocycle metabolic process	AT2G03340
MoWRKY10	GO:0050789	regulation of biological process	AT2G03340
MoWRKY10	GO:0050794	regulation of cellular process	AT2G03340
MoWRKY10	GO:0051171	regulation of nitrogen compound metabolic process	AT2G03340
MoWRKY10	GO:0051252	regulation of RNA metabolic process	AT2G03340
MoWRKY10	GO:0060255	regulation of macromolecule metabolic process	AT2G03340
MoWRKY10	GO:0065007	biological regulation	AT2G03340
MoWRKY10	GO:0071704	organic substance metabolic process	AT2G03340
MoWRKY10	GO:0080090	regulation of primary metabolic process	AT2G03340
MoWRKY10	GO:0090304	nucleic acid metabolic process	AT2G03340
MoWRKY10	GO:0097159	organic cyclic compound binding	AT2G03340
MoWRKY10	GO:0097659	nucleic acid-templated transcription	AT2G03340
MoWRKY10	GO:1901360	organic cyclic compound metabolic process	AT2G03340
MoWRKY10	GO:1901362	organic cyclic compound biosynthetic process	AT2G03340
MoWRKY10	GO:1901363	heterocyclic compound binding	AT2G03340
MoWRKY10	GO:1901576	organic substance biosynthetic process	AT2G03340
MoWRKY10	GO:1903506	regulation of nucleic acid-templated transcription	AT2G03340
MoWRKY10	GO:2000112	regulation of cellular macromolecule biosynthetic process	AT2G03340
MoWRKY10	GO:2001141	regulation of RNA biosynthetic process	AT2G03340
MoWRKY11	GO:0000122	negative regulation of transcription from RNA polymerase II promoter	AT5G13080
MoWRKY11	GO:0000975	regulatory region DNA binding	AT5G13080
MoWRKY11	GO:0000976	transcription regulatory region sequence-specific DNA binding	AT5G13080
MoWRKY11	GO:0001046	core promoter sequence-specific DNA binding	AT5G13080
MoWRKY11	GO:0001047	core promoter binding	AT5G13080
MoWRKY11	GO:0001067	regulatory region nucleic acid binding	AT5G13080
MoWRKY11	GO:0001071	nucleic acid binding transcription factor activity	AT5G13080
MoWRKY11	GO:0003676	nucleic acid binding	AT5G13080
MoWRKY11	GO:0003677	DNA binding	AT5G13080
MoWRKY11	GO:0003690	double-stranded DNA binding	AT5G13080
MoWRKY11	GO:0003700	transcription factor activity, sequence-specific DNA binding	AT5G13080
MoWRKY11	GO:0005488	binding	AT5G13080
MoWRKY11	GO:0005622	intracellular	AT5G13080
MoWRKY11	GO:0005623	cell	AT5G13080
MoWRKY11	GO:0005634	nucleus	AT5G13080
MoWRKY11	GO:0006139	nucleobase-containing compound metabolic process	AT5G13080
MoWRKY11	GO:0006351	transcription, DNA-templated	AT5G13080
MoWRKY11	GO:0006355	regulation of transcription, DNA-templated	AT5G13080
MoWRKY11	GO:0006357	regulation of transcription from RNA polymerase II promoter	AT5G13080
MoWRKY11	GO:0006366	transcription from RNA polymerase II promoter	AT5G13080
MoWRKY11	GO:0006725	cellular aromatic compound metabolic process	AT5G13080
MoWRKY11	GO:0006807	nitrogen compound metabolic process	AT5G13080
MoWRKY11	GO:0006950	response to stress	AT5G13080
MoWRKY11	GO:0007275	multicellular organism development	AT5G13080
MoWRKY11	GO:0008152	metabolic process	AT5G13080
MoWRKY11	GO:0009058	biosynthetic process	AT5G13080
MoWRKY11	GO:0009059	macromolecule biosynthetic process	AT5G13080
MoWRKY11	GO:0009605	response to external stimulus	AT5G13080
MoWRKY11	GO:0009653	anatomical structure morphogenesis	AT5G13080
MoWRKY11	GO:0009791	post-embryonic development	AT5G13080
MoWRKY11	GO:0009888	tissue development	AT5G13080
MoWRKY11	GO:0009889	regulation of biosynthetic process	AT5G13080
MoWRKY11	GO:0009890	negative regulation of biosynthetic process	AT5G13080
MoWRKY11	GO:0009892	negative regulation of metabolic process	AT5G13080
MoWRKY11	GO:0009987	cellular process	AT5G13080
MoWRKY11	GO:0009991	response to extracellular stimulus	AT5G13080
MoWRKY11	GO:0010015	root morphogenesis	AT5G13080
MoWRKY11	GO:0010053	root epidermal cell differentiation	AT5G13080
MoWRKY11	GO:0010055	atrichoblast differentiation	AT5G13080
MoWRKY11	GO:0010467	gene expression	AT5G13080
MoWRKY11	GO:0010468	regulation of gene expression	AT5G13080
MoWRKY11	GO:0010556	regulation of macromolecule biosynthetic process	AT5G13080
MoWRKY11	GO:0010558	negative regulation of macromolecule biosynthetic process	AT5G13080
MoWRKY11	GO:0010605	negative regulation of macromolecule metabolic process	AT5G13080
MoWRKY11	GO:0010629	negative regulation of gene expression	AT5G13080
MoWRKY11	GO:0016070	RNA metabolic process	AT5G13080
MoWRKY11	GO:0018130	heterocycle biosynthetic process	AT5G13080
MoWRKY11	GO:0019219	regulation of nucleobase-containing compound metabolic process	AT5G13080
MoWRKY11	GO:0019222	regulation of metabolic process	AT5G13080
MoWRKY11	GO:0019438	aromatic compound biosynthetic process	AT5G13080
MoWRKY11	GO:0022622	root system development	AT5G13080
MoWRKY11	GO:0030154	cell differentiation	AT5G13080
MoWRKY11	GO:0031323	regulation of cellular metabolic process	AT5G13080
MoWRKY11	GO:0031324	negative regulation of cellular metabolic process	AT5G13080
MoWRKY11	GO:0031326	regulation of cellular biosynthetic process	AT5G13080
MoWRKY11	GO:0031327	negative regulation of cellular biosynthetic process	AT5G13080
MoWRKY11	GO:0031667	response to nutrient levels	AT5G13080
MoWRKY11	GO:0032101	regulation of response to external stimulus	AT5G13080
MoWRKY11	GO:0032104	regulation of response to extracellular stimulus	AT5G13080
MoWRKY11	GO:0032107	regulation of response to nutrient levels	AT5G13080
MoWRKY11	GO:0032501	multicellular organismal process	AT5G13080
MoWRKY11	GO:0032502	developmental process	AT5G13080
MoWRKY11	GO:0032774	RNA biosynthetic process	AT5G13080
MoWRKY11	GO:0033554	cellular response to stress	AT5G13080
MoWRKY11	GO:0034641	cellular nitrogen compound metabolic process	AT5G13080
MoWRKY11	GO:0034645	cellular macromolecule biosynthetic process	AT5G13080
MoWRKY11	GO:0034654	nucleobase-containing compound biosynthetic process	AT5G13080
MoWRKY11	GO:0043170	macromolecule metabolic process	AT5G13080
MoWRKY11	GO:0043226	organelle	AT5G13080
MoWRKY11	GO:0043227	membrane-bounded organelle	AT5G13080
MoWRKY11	GO:0043229	intracellular organelle	AT5G13080
MoWRKY11	GO:0043231	intracellular membrane-bounded organelle	AT5G13080
MoWRKY11	GO:0043565	sequence-specific DNA binding	AT5G13080
MoWRKY11	GO:0043620	regulation of DNA-templated transcription in response to stress	AT5G13080
MoWRKY11	GO:0044212	transcription regulatory region DNA binding	AT5G13080
MoWRKY11	GO:0044237	cellular metabolic process	AT5G13080
MoWRKY11	GO:0044238	primary metabolic process	AT5G13080
MoWRKY11	GO:0044249	cellular biosynthetic process	AT5G13080
MoWRKY11	GO:0044260	cellular macromolecule metabolic process	AT5G13080
MoWRKY11	GO:0044271	cellular nitrogen compound biosynthetic process	AT5G13080
MoWRKY11	GO:0044424	intracellular part	AT5G13080
MoWRKY11	GO:0044464	cell part	AT5G13080
MoWRKY11	GO:0044699	single-organism process	AT5G13080
MoWRKY11	GO:0044707	single-multicellular organism process	AT5G13080
MoWRKY11	GO:0044763	single-organism cellular process	AT5G13080
MoWRKY11	GO:0044767	single-organism developmental process	AT5G13080
MoWRKY11	GO:0045892	negative regulation of transcription, DNA-templated	AT5G13080
MoWRKY11	GO:0045934	negative regulation of nucleobase-containing compound metabolic process	AT5G13080
MoWRKY11	GO:0046483	heterocycle metabolic process	AT5G13080
MoWRKY11	GO:0048364	root development	AT5G13080
MoWRKY11	GO:0048513	animal organ development	AT5G13080
MoWRKY11	GO:0048519	negative regulation of biological process	AT5G13080
MoWRKY11	GO:0048523	negative regulation of cellular process	AT5G13080
MoWRKY11	GO:0048527	lateral root development	AT5G13080
MoWRKY11	GO:0048528	post-embryonic root development	AT5G13080
MoWRKY11	GO:0048569	post-embryonic organ development	AT5G13080
MoWRKY11	GO:0048583	regulation of response to stimulus	AT5G13080
MoWRKY11	GO:0048731	system development	AT5G13080
MoWRKY11	GO:0048856	anatomical structure development	AT5G13080
MoWRKY11	GO:0048869	cellular developmental process	AT5G13080
MoWRKY11	GO:0050789	regulation of biological process	AT5G13080
MoWRKY11	GO:0050794	regulation of cellular process	AT5G13080
MoWRKY11	GO:0050896	response to stimulus	AT5G13080
MoWRKY11	GO:0051171	regulation of nitrogen compound metabolic process	AT5G13080
MoWRKY11	GO:0051172	negative regulation of nitrogen compound metabolic process	AT5G13080
MoWRKY11	GO:0051252	regulation of RNA metabolic process	AT5G13080
MoWRKY11	GO:0051253	negative regulation of RNA metabolic process	AT5G13080
MoWRKY11	GO:0051716	cellular response to stimulus	AT5G13080
MoWRKY11	GO:0060255	regulation of macromolecule metabolic process	AT5G13080
MoWRKY11	GO:0065007	biological regulation	AT5G13080
MoWRKY11	GO:0071704	organic substance metabolic process	AT5G13080
MoWRKY11	GO:0080090	regulation of primary metabolic process	AT5G13080
MoWRKY11	GO:0090304	nucleic acid metabolic process	AT5G13080
MoWRKY11	GO:0090558	plant epidermis development	AT5G13080
MoWRKY11	GO:0090627	plant epidermal cell differentiation	AT5G13080
MoWRKY11	GO:0097159	organic cyclic compound binding	AT5G13080
MoWRKY11	GO:0097659	nucleic acid-templated transcription	AT5G13080
MoWRKY11	GO:0099402	plant organ development	AT5G13080
MoWRKY11	GO:1901360	organic cyclic compound metabolic process	AT5G13080
MoWRKY11	GO:1901362	organic cyclic compound biosynthetic process	AT5G13080
MoWRKY11	GO:1901363	heterocyclic compound binding	AT5G13080
MoWRKY11	GO:1901576	organic substance biosynthetic process	AT5G13080
MoWRKY11	GO:1902679	negative regulation of RNA biosynthetic process	AT5G13080
MoWRKY11	GO:1903506	regulation of nucleic acid-templated transcription	AT5G13080
MoWRKY11	GO:1903507	negative regulation of nucleic acid-templated transcription	AT5G13080
MoWRKY11	GO:1990837	sequence-specific double-stranded DNA binding	AT5G13080
MoWRKY11	GO:2000112	regulation of cellular macromolecule biosynthetic process	AT5G13080
MoWRKY11	GO:2000113	negative regulation of cellular macromolecule biosynthetic process	AT5G13080
MoWRKY11	GO:2001141	regulation of RNA biosynthetic process	AT5G13080
MoWRKY12	GO:0001071	nucleic acid binding transcription factor activity	AT4G18170
MoWRKY12	GO:0003676	nucleic acid binding	AT4G18170
MoWRKY12	GO:0003677	DNA binding	AT4G18170
MoWRKY12	GO:0003700	transcription factor activity, sequence-specific DNA binding	AT4G18170
MoWRKY12	GO:0005488	binding	AT4G18170
MoWRKY12	GO:0005622	intracellular	AT4G18170
MoWRKY12	GO:0005623	cell	AT4G18170
MoWRKY12	GO:0005634	nucleus	AT4G18170
MoWRKY12	GO:0006139	nucleobase-containing compound metabolic process	AT4G18170
MoWRKY12	GO:0006351	transcription, DNA-templated	AT4G18170
MoWRKY12	GO:0006355	regulation of transcription, DNA-templated	AT4G18170
MoWRKY12	GO:0006725	cellular aromatic compound metabolic process	AT4G18170
MoWRKY12	GO:0006807	nitrogen compound metabolic process	AT4G18170
MoWRKY12	GO:0008152	metabolic process	AT4G18170
MoWRKY12	GO:0009058	biosynthetic process	AT4G18170
MoWRKY12	GO:0009059	macromolecule biosynthetic process	AT4G18170
MoWRKY12	GO:0009889	regulation of biosynthetic process	AT4G18170
MoWRKY12	GO:0009987	cellular process	AT4G18170
MoWRKY12	GO:0010467	gene expression	AT4G18170
MoWRKY12	GO:0010468	regulation of gene expression	AT4G18170
MoWRKY12	GO:0010556	regulation of macromolecule biosynthetic process	AT4G18170
MoWRKY12	GO:0016070	RNA metabolic process	AT4G18170
MoWRKY12	GO:0018130	heterocycle biosynthetic process	AT4G18170
MoWRKY12	GO:0019219	regulation of nucleobase-containing compound metabolic process	AT4G18170
MoWRKY12	GO:0019222	regulation of metabolic process	AT4G18170
MoWRKY12	GO:0019438	aromatic compound biosynthetic process	AT4G18170
MoWRKY12	GO:0031323	regulation of cellular metabolic process	AT4G18170
MoWRKY12	GO:0031326	regulation of cellular biosynthetic process	AT4G18170
MoWRKY12	GO:0032774	RNA biosynthetic process	AT4G18170
MoWRKY12	GO:0034641	cellular nitrogen compound metabolic process	AT4G18170
MoWRKY12	GO:0034645	cellular macromolecule biosynthetic process	AT4G18170
MoWRKY12	GO:0034654	nucleobase-containing compound biosynthetic process	AT4G18170
MoWRKY12	GO:0043170	macromolecule metabolic process	AT4G18170
MoWRKY12	GO:0043226	organelle	AT4G18170
MoWRKY12	GO:0043227	membrane-bounded organelle	AT4G18170
MoWRKY12	GO:0043229	intracellular organelle	AT4G18170
MoWRKY12	GO:0043231	intracellular membrane-bounded organelle	AT4G18170
MoWRKY12	GO:0043565	sequence-specific DNA binding	AT4G18170
MoWRKY12	GO:0044237	cellular metabolic process	AT4G18170
MoWRKY12	GO:0044238	primary metabolic process	AT4G18170
MoWRKY12	GO:0044249	cellular biosynthetic process	AT4G18170
MoWRKY12	GO:0044260	cellular macromolecule metabolic process	AT4G18170
MoWRKY12	GO:0044271	cellular nitrogen compound biosynthetic process	AT4G18170
MoWRKY12	GO:0044424	intracellular part	AT4G18170
MoWRKY12	GO:0044464	cell part	AT4G18170
MoWRKY12	GO:0046483	heterocycle metabolic process	AT4G18170
MoWRKY12	GO:0050789	regulation of biological process	AT4G18170
MoWRKY12	GO:0050794	regulation of cellular process	AT4G18170
MoWRKY12	GO:0051171	regulation of nitrogen compound metabolic process	AT4G18170
MoWRKY12	GO:0051252	regulation of RNA metabolic process	AT4G18170
MoWRKY12	GO:0060255	regulation of macromolecule metabolic process	AT4G18170
MoWRKY12	GO:0065007	biological regulation	AT4G18170
MoWRKY12	GO:0071704	organic substance metabolic process	AT4G18170
MoWRKY12	GO:0080090	regulation of primary metabolic process	AT4G18170
MoWRKY12	GO:0090304	nucleic acid metabolic process	AT4G18170
MoWRKY12	GO:0097159	organic cyclic compound binding	AT4G18170
MoWRKY12	GO:0097659	nucleic acid-templated transcription	AT4G18170
MoWRKY12	GO:1901360	organic cyclic compound metabolic process	AT4G18170
MoWRKY12	GO:1901362	organic cyclic compound biosynthetic process	AT4G18170
MoWRKY12	GO:1901363	heterocyclic compound binding	AT4G18170
MoWRKY12	GO:1901576	organic substance biosynthetic process	AT4G18170
MoWRKY12	GO:1903506	regulation of nucleic acid-templated transcription	AT4G18170
MoWRKY12	GO:2000112	regulation of cellular macromolecule biosynthetic process	AT4G18170
MoWRKY12	GO:2001141	regulation of RNA biosynthetic process	AT4G18170
MoWRKY13	GO:0001071	nucleic acid binding transcription factor activity	AT4G18170
MoWRKY13	GO:0003676	nucleic acid binding	AT4G18170
MoWRKY13	GO:0003677	DNA binding	AT4G18170
MoWRKY13	GO:0003700	transcription factor activity, sequence-specific DNA binding	AT4G18170
MoWRKY13	GO:0005488	binding	AT4G18170
MoWRKY13	GO:0005622	intracellular	AT4G18170
MoWRKY13	GO:0005623	cell	AT4G18170
MoWRKY13	GO:0005634	nucleus	AT4G18170
MoWRKY13	GO:0006139	nucleobase-containing compound metabolic process	AT4G18170
MoWRKY13	GO:0006351	transcription, DNA-templated	AT4G18170
MoWRKY13	GO:0006355	regulation of transcription, DNA-templated	AT4G18170
MoWRKY13	GO:0006725	cellular aromatic compound metabolic process	AT4G18170
MoWRKY13	GO:0006807	nitrogen compound metabolic process	AT4G18170
MoWRKY13	GO:0008152	metabolic process	AT4G18170
MoWRKY13	GO:0009058	biosynthetic process	AT4G18170
MoWRKY13	GO:0009059	macromolecule biosynthetic process	AT4G18170
MoWRKY13	GO:0009889	regulation of biosynthetic process	AT4G18170
MoWRKY13	GO:0009987	cellular process	AT4G18170
MoWRKY13	GO:0010467	gene expression	AT4G18170
MoWRKY13	GO:0010468	regulation of gene expression	AT4G18170
MoWRKY13	GO:0010556	regulation of macromolecule biosynthetic process	AT4G18170
MoWRKY13	GO:0016070	RNA metabolic process	AT4G18170
MoWRKY13	GO:0018130	heterocycle biosynthetic process	AT4G18170
MoWRKY13	GO:0019219	regulation of nucleobase-containing compound metabolic process	AT4G18170
MoWRKY13	GO:0019222	regulation of metabolic process	AT4G18170
MoWRKY13	GO:0019438	aromatic compound biosynthetic process	AT4G18170
MoWRKY13	GO:0031323	regulation of cellular metabolic process	AT4G18170
MoWRKY13	GO:0031326	regulation of cellular biosynthetic process	AT4G18170
MoWRKY13	GO:0032774	RNA biosynthetic process	AT4G18170
MoWRKY13	GO:0034641	cellular nitrogen compound metabolic process	AT4G18170
MoWRKY13	GO:0034645	cellular macromolecule biosynthetic process	AT4G18170
MoWRKY13	GO:0034654	nucleobase-containing compound biosynthetic process	AT4G18170
MoWRKY13	GO:0043170	macromolecule metabolic process	AT4G18170
MoWRKY13	GO:0043226	organelle	AT4G18170
MoWRKY13	GO:0043227	membrane-bounded organelle	AT4G18170
MoWRKY13	GO:0043229	intracellular organelle	AT4G18170
MoWRKY13	GO:0043231	intracellular membrane-bounded organelle	AT4G18170
MoWRKY13	GO:0043565	sequence-specific DNA binding	AT4G18170
MoWRKY13	GO:0044237	cellular metabolic process	AT4G18170
MoWRKY13	GO:0044238	primary metabolic process	AT4G18170
MoWRKY13	GO:0044249	cellular biosynthetic process	AT4G18170
MoWRKY13	GO:0044260	cellular macromolecule metabolic process	AT4G18170
MoWRKY13	GO:0044271	cellular nitrogen compound biosynthetic process	AT4G18170
MoWRKY13	GO:0044424	intracellular part	AT4G18170
MoWRKY13	GO:0044464	cell part	AT4G18170
MoWRKY13	GO:0046483	heterocycle metabolic process	AT4G18170
MoWRKY13	GO:0050789	regulation of biological process	AT4G18170
MoWRKY13	GO:0050794	regulation of cellular process	AT4G18170
MoWRKY13	GO:0051171	regulation of nitrogen compound metabolic process	AT4G18170
MoWRKY13	GO:0051252	regulation of RNA metabolic process	AT4G18170
MoWRKY13	GO:0060255	regulation of macromolecule metabolic process	AT4G18170
MoWRKY13	GO:0065007	biological regulation	AT4G18170
MoWRKY13	GO:0071704	organic substance metabolic process	AT4G18170
MoWRKY13	GO:0080090	regulation of primary metabolic process	AT4G18170
MoWRKY13	GO:0090304	nucleic acid metabolic process	AT4G18170
MoWRKY13	GO:0097159	organic cyclic compound binding	AT4G18170
MoWRKY13	GO:0097659	nucleic acid-templated transcription	AT4G18170
MoWRKY13	GO:1901360	organic cyclic compound metabolic process	AT4G18170
MoWRKY13	GO:1901362	organic cyclic compound biosynthetic process	AT4G18170
MoWRKY13	GO:1901363	heterocyclic compound binding	AT4G18170
MoWRKY13	GO:1901576	organic substance biosynthetic process	AT4G18170
MoWRKY13	GO:1903506	regulation of nucleic acid-templated transcription	AT4G18170
MoWRKY13	GO:2000112	regulation of cellular macromolecule biosynthetic process	AT4G18170
MoWRKY13	GO:2001141	regulation of RNA biosynthetic process	AT4G18170
MoWRKY14	GO:0001071	nucleic acid binding transcription factor activity	AT2G47260
MoWRKY14	GO:0003676	nucleic acid binding	AT2G47260
MoWRKY14	GO:0003677	DNA binding	AT2G47260
MoWRKY14	GO:0003700	transcription factor activity, sequence-specific DNA binding	AT2G47260
MoWRKY14	GO:0005488	binding	AT2G47260
MoWRKY14	GO:0005622	intracellular	AT2G47260
MoWRKY14	GO:0005623	cell	AT2G47260
MoWRKY14	GO:0005634	nucleus	AT2G47260
MoWRKY14	GO:0006139	nucleobase-containing compound metabolic process	AT2G47260
MoWRKY14	GO:0006351	transcription, DNA-templated	AT2G47260
MoWRKY14	GO:0006355	regulation of transcription, DNA-templated	AT2G47260
MoWRKY14	GO:0006725	cellular aromatic compound metabolic process	AT2G47260
MoWRKY14	GO:0006807	nitrogen compound metabolic process	AT2G47260
MoWRKY14	GO:0008152	metabolic process	AT2G47260
MoWRKY14	GO:0009058	biosynthetic process	AT2G47260
MoWRKY14	GO:0009059	macromolecule biosynthetic process	AT2G47260
MoWRKY14	GO:0009605	response to external stimulus	AT2G47260
MoWRKY14	GO:0009607	response to biotic stimulus	AT2G47260
MoWRKY14	GO:0009624	response to nematode	AT2G47260
MoWRKY14	GO:0009719	response to endogenous stimulus	AT2G47260
MoWRKY14	GO:0009725	response to hormone	AT2G47260
MoWRKY14	GO:0009733	response to auxin	AT2G47260
MoWRKY14	GO:0009889	regulation of biosynthetic process	AT2G47260
MoWRKY14	GO:0009987	cellular process	AT2G47260
MoWRKY14	GO:0010033	response to organic substance	AT2G47260
MoWRKY14	GO:0010467	gene expression	AT2G47260
MoWRKY14	GO:0010468	regulation of gene expression	AT2G47260
MoWRKY14	GO:0010556	regulation of macromolecule biosynthetic process	AT2G47260
MoWRKY14	GO:0016070	RNA metabolic process	AT2G47260
MoWRKY14	GO:0018130	heterocycle biosynthetic process	AT2G47260
MoWRKY14	GO:0019219	regulation of nucleobase-containing compound metabolic process	AT2G47260
MoWRKY14	GO:0019222	regulation of metabolic process	AT2G47260
MoWRKY14	GO:0019438	aromatic compound biosynthetic process	AT2G47260
MoWRKY14	GO:0031323	regulation of cellular metabolic process	AT2G47260
MoWRKY14	GO:0031326	regulation of cellular biosynthetic process	AT2G47260
MoWRKY14	GO:0032774	RNA biosynthetic process	AT2G47260
MoWRKY14	GO:0034641	cellular nitrogen compound metabolic process	AT2G47260
MoWRKY14	GO:0034645	cellular macromolecule biosynthetic process	AT2G47260
MoWRKY14	GO:0034654	nucleobase-containing compound biosynthetic process	AT2G47260
MoWRKY14	GO:0042221	response to chemical	AT2G47260
MoWRKY14	GO:0043170	macromolecule metabolic process	AT2G47260
MoWRKY14	GO:0043207	response to external biotic stimulus	AT2G47260
MoWRKY14	GO:0043226	organelle	AT2G47260
MoWRKY14	GO:0043227	membrane-bounded organelle	AT2G47260
MoWRKY14	GO:0043229	intracellular organelle	AT2G47260
MoWRKY14	GO:0043231	intracellular membrane-bounded organelle	AT2G47260
MoWRKY14	GO:0043565	sequence-specific DNA binding	AT2G47260
MoWRKY14	GO:0044237	cellular metabolic process	AT2G47260
MoWRKY14	GO:0044238	primary metabolic process	AT2G47260
MoWRKY14	GO:0044249	cellular biosynthetic process	AT2G47260
MoWRKY14	GO:0044260	cellular macromolecule metabolic process	AT2G47260
MoWRKY14	GO:0044271	cellular nitrogen compound biosynthetic process	AT2G47260
MoWRKY14	GO:0044424	intracellular part	AT2G47260
MoWRKY14	GO:0044464	cell part	AT2G47260
MoWRKY14	GO:0046483	heterocycle metabolic process	AT2G47260
MoWRKY14	GO:0050789	regulation of biological process	AT2G47260
MoWRKY14	GO:0050794	regulation of cellular process	AT2G47260
MoWRKY14	GO:0050896	response to stimulus	AT2G47260
MoWRKY14	GO:0051171	regulation of nitrogen compound metabolic process	AT2G47260
MoWRKY14	GO:0051252	regulation of RNA metabolic process	AT2G47260
MoWRKY14	GO:0051704	multi-organism process	AT2G47260
MoWRKY14	GO:0051707	response to other organism	AT2G47260
MoWRKY14	GO:0060255	regulation of macromolecule metabolic process	AT2G47260
MoWRKY14	GO:0065007	biological regulation	AT2G47260
MoWRKY14	GO:0071704	organic substance metabolic process	AT2G47260
MoWRKY14	GO:0080090	regulation of primary metabolic process	AT2G47260
MoWRKY14	GO:0090304	nucleic acid metabolic process	AT2G47260
MoWRKY14	GO:0097159	organic cyclic compound binding	AT2G47260
MoWRKY14	GO:0097659	nucleic acid-templated transcription	AT2G47260
MoWRKY14	GO:1901360	organic cyclic compound metabolic process	AT2G47260
MoWRKY14	GO:1901362	organic cyclic compound biosynthetic process	AT2G47260
MoWRKY14	GO:1901363	heterocyclic compound binding	AT2G47260
MoWRKY14	GO:1901576	organic substance biosynthetic process	AT2G47260
MoWRKY14	GO:1903506	regulation of nucleic acid-templated transcription	AT2G47260
MoWRKY14	GO:2000112	regulation of cellular macromolecule biosynthetic process	AT2G47260
MoWRKY14	GO:2001141	regulation of RNA biosynthetic process	AT2G47260
MoWRKY15	GO:0000003	reproduction	AT1G01470
MoWRKY15	GO:0001101	response to acid chemical	AT1G01470
MoWRKY15	GO:0003006	developmental process involved in reproduction	AT1G01470
MoWRKY15	GO:0005622	intracellular	AT1G01470
MoWRKY15	GO:0005623	cell	AT1G01470
MoWRKY15	GO:0005737	cytoplasm	AT1G01470
MoWRKY15	GO:0005829	cytosol	AT1G01470
MoWRKY15	GO:0006950	response to stress	AT1G01470
MoWRKY15	GO:0006952	defense response	AT1G01470
MoWRKY15	GO:0007275	multicellular organism development	AT1G01470
MoWRKY15	GO:0009269	response to desiccation	AT1G01470
MoWRKY15	GO:0009314	response to radiation	AT1G01470
MoWRKY15	GO:0009414	response to water deprivation	AT1G01470
MoWRKY15	GO:0009415	response to water	AT1G01470
MoWRKY15	GO:0009416	response to light stimulus	AT1G01470
MoWRKY15	GO:0009605	response to external stimulus	AT1G01470
MoWRKY15	GO:0009607	response to biotic stimulus	AT1G01470
MoWRKY15	GO:0009611	response to wounding	AT1G01470
MoWRKY15	GO:0009620	response to fungus	AT1G01470
MoWRKY15	GO:0009628	response to abiotic stimulus	AT1G01470
MoWRKY15	GO:0009642	response to light intensity	AT1G01470
MoWRKY15	GO:0009644	response to high light intensity	AT1G01470
MoWRKY15	GO:0009790	embryo development	AT1G01470
MoWRKY15	GO:0009791	post-embryonic development	AT1G01470
MoWRKY15	GO:0009793	embryo development ending in seed dormancy	AT1G01470
MoWRKY15	GO:0010035	response to inorganic substance	AT1G01470
MoWRKY15	GO:0010154	fruit development	AT1G01470
MoWRKY15	GO:0022414	reproductive process	AT1G01470
MoWRKY15	GO:0032501	multicellular organismal process	AT1G01470
MoWRKY15	GO:0032502	developmental process	AT1G01470
MoWRKY15	GO:0042221	response to chemical	AT1G01470
MoWRKY15	GO:0043207	response to external biotic stimulus	AT1G01470
MoWRKY15	GO:0044424	intracellular part	AT1G01470
MoWRKY15	GO:0044444	cytoplasmic part	AT1G01470
MoWRKY15	GO:0044464	cell part	AT1G01470
MoWRKY15	GO:0044699	single-organism process	AT1G01470
MoWRKY15	GO:0044702	single organism reproductive process	AT1G01470
MoWRKY15	GO:0044707	single-multicellular organism process	AT1G01470
MoWRKY15	GO:0044767	single-organism developmental process	AT1G01470
MoWRKY15	GO:0048316	seed development	AT1G01470
MoWRKY15	GO:0048608	reproductive structure development	AT1G01470
MoWRKY15	GO:0048731	system development	AT1G01470
MoWRKY15	GO:0048856	anatomical structure development	AT1G01470
MoWRKY15	GO:0050832	defense response to fungus	AT1G01470
MoWRKY15	GO:0050896	response to stimulus	AT1G01470
MoWRKY15	GO:0051704	multi-organism process	AT1G01470
MoWRKY15	GO:0051707	response to other organism	AT1G01470
MoWRKY15	GO:0061458	reproductive system development	AT1G01470
MoWRKY15	GO:0098542	defense response to other organism	AT1G01470
MoWRKY15	GO:1901700	response to oxygen-containing compound	AT1G01470
MoWRKY16	GO:0000975	regulatory region DNA binding	AT1G69310
MoWRKY16	GO:0001067	regulatory region nucleic acid binding	AT1G69310
MoWRKY16	GO:0001071	nucleic acid binding transcription factor activity	AT1G69310
MoWRKY16	GO:0001101	response to acid chemical	AT1G69310
MoWRKY16	GO:0003676	nucleic acid binding	AT1G69310
MoWRKY16	GO:0003677	DNA binding	AT1G69310
MoWRKY16	GO:0003700	transcription factor activity, sequence-specific DNA binding	AT1G69310
MoWRKY16	GO:0005488	binding	AT1G69310
MoWRKY16	GO:0005622	intracellular	AT1G69310
MoWRKY16	GO:0005623	cell	AT1G69310
MoWRKY16	GO:0005634	nucleus	AT1G69310
MoWRKY16	GO:0006139	nucleobase-containing compound metabolic process	AT1G69310
MoWRKY16	GO:0006351	transcription, DNA-templated	AT1G69310
MoWRKY16	GO:0006355	regulation of transcription, DNA-templated	AT1G69310
MoWRKY16	GO:0006725	cellular aromatic compound metabolic process	AT1G69310
MoWRKY16	GO:0006807	nitrogen compound metabolic process	AT1G69310
MoWRKY16	GO:0006950	response to stress	AT1G69310
MoWRKY16	GO:0006970	response to osmotic stress	AT1G69310
MoWRKY16	GO:0008152	metabolic process	AT1G69310
MoWRKY16	GO:0009058	biosynthetic process	AT1G69310
MoWRKY16	GO:0009059	macromolecule biosynthetic process	AT1G69310
MoWRKY16	GO:0009414	response to water deprivation	AT1G69310
MoWRKY16	GO:0009415	response to water	AT1G69310
MoWRKY16	GO:0009628	response to abiotic stimulus	AT1G69310
MoWRKY16	GO:0009651	response to salt stress	AT1G69310
MoWRKY16	GO:0009889	regulation of biosynthetic process	AT1G69310
MoWRKY16	GO:0009987	cellular process	AT1G69310
MoWRKY16	GO:0010035	response to inorganic substance	AT1G69310
MoWRKY16	GO:0010467	gene expression	AT1G69310
MoWRKY16	GO:0010468	regulation of gene expression	AT1G69310
MoWRKY16	GO:0010556	regulation of macromolecule biosynthetic process	AT1G69310
MoWRKY16	GO:0016070	RNA metabolic process	AT1G69310
MoWRKY16	GO:0018130	heterocycle biosynthetic process	AT1G69310
MoWRKY16	GO:0019219	regulation of nucleobase-containing compound metabolic process	AT1G69310
MoWRKY16	GO:0019222	regulation of metabolic process	AT1G69310
MoWRKY16	GO:0019438	aromatic compound biosynthetic process	AT1G69310
MoWRKY16	GO:0031323	regulation of cellular metabolic process	AT1G69310
MoWRKY16	GO:0031326	regulation of cellular biosynthetic process	AT1G69310
MoWRKY16	GO:0032774	RNA biosynthetic process	AT1G69310
MoWRKY16	GO:0034641	cellular nitrogen compound metabolic process	AT1G69310
MoWRKY16	GO:0034645	cellular macromolecule biosynthetic process	AT1G69310
MoWRKY16	GO:0034654	nucleobase-containing compound biosynthetic process	AT1G69310
MoWRKY16	GO:0042221	response to chemical	AT1G69310
MoWRKY16	GO:0043170	macromolecule metabolic process	AT1G69310
MoWRKY16	GO:0043226	organelle	AT1G69310
MoWRKY16	GO:0043227	membrane-bounded organelle	AT1G69310
MoWRKY16	GO:0043229	intracellular organelle	AT1G69310
MoWRKY16	GO:0043231	intracellular membrane-bounded organelle	AT1G69310
MoWRKY16	GO:0043565	sequence-specific DNA binding	AT1G69310
MoWRKY16	GO:0044212	transcription regulatory region DNA binding	AT1G69310
MoWRKY16	GO:0044237	cellular metabolic process	AT1G69310
MoWRKY16	GO:0044238	primary metabolic process	AT1G69310
MoWRKY16	GO:0044249	cellular biosynthetic process	AT1G69310
MoWRKY16	GO:0044260	cellular macromolecule metabolic process	AT1G69310
MoWRKY16	GO:0044271	cellular nitrogen compound biosynthetic process	AT1G69310
MoWRKY16	GO:0044424	intracellular part	AT1G69310
MoWRKY16	GO:0044464	cell part	AT1G69310
MoWRKY16	GO:0046483	heterocycle metabolic process	AT1G69310
MoWRKY16	GO:0050789	regulation of biological process	AT1G69310
MoWRKY16	GO:0050794	regulation of cellular process	AT1G69310
MoWRKY16	GO:0050896	response to stimulus	AT1G69310
MoWRKY16	GO:0051171	regulation of nitrogen compound metabolic process	AT1G69310
MoWRKY16	GO:0051252	regulation of RNA metabolic process	AT1G69310
MoWRKY16	GO:0060255	regulation of macromolecule metabolic process	AT1G69310
MoWRKY16	GO:0065007	biological regulation	AT1G69310
MoWRKY16	GO:0071704	organic substance metabolic process	AT1G69310
MoWRKY16	GO:0080090	regulation of primary metabolic process	AT1G69310
MoWRKY16	GO:0090304	nucleic acid metabolic process	AT1G69310
MoWRKY16	GO:0097159	organic cyclic compound binding	AT1G69310
MoWRKY16	GO:0097659	nucleic acid-templated transcription	AT1G69310
MoWRKY16	GO:1901360	organic cyclic compound metabolic process	AT1G69310
MoWRKY16	GO:1901362	organic cyclic compound biosynthetic process	AT1G69310
MoWRKY16	GO:1901363	heterocyclic compound binding	AT1G69310
MoWRKY16	GO:1901576	organic substance biosynthetic process	AT1G69310
MoWRKY16	GO:1901700	response to oxygen-containing compound	AT1G69310
MoWRKY16	GO:1903506	regulation of nucleic acid-templated transcription	AT1G69310
MoWRKY16	GO:2000112	regulation of cellular macromolecule biosynthetic process	AT1G69310
MoWRKY16	GO:2001141	regulation of RNA biosynthetic process	AT1G69310
MoWRKY17	GO:0001071	nucleic acid binding transcription factor activity	AT5G43290
MoWRKY17	GO:0003676	nucleic acid binding	AT5G43290
MoWRKY17	GO:0003677	DNA binding	AT5G43290
MoWRKY17	GO:0003700	transcription factor activity, sequence-specific DNA binding	AT5G43290
MoWRKY17	GO:0005488	binding	AT5G43290
MoWRKY17	GO:0005622	intracellular	AT5G43290
MoWRKY17	GO:0005623	cell	AT5G43290
MoWRKY17	GO:0005634	nucleus	AT5G43290
MoWRKY17	GO:0006139	nucleobase-containing compound metabolic process	AT5G43290
MoWRKY17	GO:0006351	transcription, DNA-templated	AT5G43290
MoWRKY17	GO:0006355	regulation of transcription, DNA-templated	AT5G43290
MoWRKY17	GO:0006725	cellular aromatic compound metabolic process	AT5G43290
MoWRKY17	GO:0006807	nitrogen compound metabolic process	AT5G43290
MoWRKY17	GO:0008152	metabolic process	AT5G43290
MoWRKY17	GO:0009058	biosynthetic process	AT5G43290
MoWRKY17	GO:0009059	macromolecule biosynthetic process	AT5G43290
MoWRKY17	GO:0009889	regulation of biosynthetic process	AT5G43290
MoWRKY17	GO:0009987	cellular process	AT5G43290
MoWRKY17	GO:0010467	gene expression	AT5G43290
MoWRKY17	GO:0010468	regulation of gene expression	AT5G43290
MoWRKY17	GO:0010556	regulation of macromolecule biosynthetic process	AT5G43290
MoWRKY17	GO:0016070	RNA metabolic process	AT5G43290
MoWRKY17	GO:0018130	heterocycle biosynthetic process	AT5G43290
MoWRKY17	GO:0019219	regulation of nucleobase-containing compound metabolic process	AT5G43290
MoWRKY17	GO:0019222	regulation of metabolic process	AT5G43290
MoWRKY17	GO:0019438	aromatic compound biosynthetic process	AT5G43290
MoWRKY17	GO:0031323	regulation of cellular metabolic process	AT5G43290
MoWRKY17	GO:0031326	regulation of cellular biosynthetic process	AT5G43290
MoWRKY17	GO:0032774	RNA biosynthetic process	AT5G43290
MoWRKY17	GO:0034641	cellular nitrogen compound metabolic process	AT5G43290
MoWRKY17	GO:0034645	cellular macromolecule biosynthetic process	AT5G43290
MoWRKY17	GO:0034654	nucleobase-containing compound biosynthetic process	AT5G43290
MoWRKY17	GO:0043170	macromolecule metabolic process	AT5G43290
MoWRKY17	GO:0043226	organelle	AT5G43290
MoWRKY17	GO:0043227	membrane-bounded organelle	AT5G43290
MoWRKY17	GO:0043229	intracellular organelle	AT5G43290
MoWRKY17	GO:0043231	intracellular membrane-bounded organelle	AT5G43290
MoWRKY17	GO:0043565	sequence-specific DNA binding	AT5G43290
MoWRKY17	GO:0044237	cellular metabolic process	AT5G43290
MoWRKY17	GO:0044238	primary metabolic process	AT5G43290
MoWRKY17	GO:0044249	cellular biosynthetic process	AT5G43290
MoWRKY17	GO:0044260	cellular macromolecule metabolic process	AT5G43290
MoWRKY17	GO:0044271	cellular nitrogen compound biosynthetic process	AT5G43290
MoWRKY17	GO:0044424	intracellular part	AT5G43290
MoWRKY17	GO:0044464	cell part	AT5G43290
MoWRKY17	GO:0046483	heterocycle metabolic process	AT5G43290
MoWRKY17	GO:0050789	regulation of biological process	AT5G43290
MoWRKY17	GO:0050794	regulation of cellular process	AT5G43290
MoWRKY17	GO:0051171	regulation of nitrogen compound metabolic process	AT5G43290
MoWRKY17	GO:0051252	regulation of RNA metabolic process	AT5G43290
MoWRKY17	GO:0060255	regulation of macromolecule metabolic process	AT5G43290
MoWRKY17	GO:0065007	biological regulation	AT5G43290
MoWRKY17	GO:0071704	organic substance metabolic process	AT5G43290
MoWRKY17	GO:0080090	regulation of primary metabolic process	AT5G43290
MoWRKY17	GO:0090304	nucleic acid metabolic process	AT5G43290
MoWRKY17	GO:0097159	organic cyclic compound binding	AT5G43290
MoWRKY17	GO:0097659	nucleic acid-templated transcription	AT5G43290
MoWRKY17	GO:1901360	organic cyclic compound metabolic process	AT5G43290
MoWRKY17	GO:1901362	organic cyclic compound biosynthetic process	AT5G43290
MoWRKY17	GO:1901363	heterocyclic compound binding	AT5G43290
MoWRKY17	GO:1901576	organic substance biosynthetic process	AT5G43290
MoWRKY17	GO:1903506	regulation of nucleic acid-templated transcription	AT5G43290
MoWRKY17	GO:2000112	regulation of cellular macromolecule biosynthetic process	AT5G43290
MoWRKY17	GO:2001141	regulation of RNA biosynthetic process	AT5G43290
MoWRKY18	GO:0001071	nucleic acid binding transcription factor activity	AT2G44745
MoWRKY18	GO:0003676	nucleic acid binding	AT2G44745
MoWRKY18	GO:0003677	DNA binding	AT2G44745
MoWRKY18	GO:0003700	transcription factor activity, sequence-specific DNA binding	AT2G44745
MoWRKY18	GO:0005488	binding	AT2G44745
MoWRKY18	GO:0005622	intracellular	AT2G44745
MoWRKY18	GO:0005623	cell	AT2G44745
MoWRKY18	GO:0005634	nucleus	AT2G44745
MoWRKY18	GO:0006139	nucleobase-containing compound metabolic process	AT2G44745
MoWRKY18	GO:0006351	transcription, DNA-templated	AT2G44745
MoWRKY18	GO:0006355	regulation of transcription, DNA-templated	AT2G44745
MoWRKY18	GO:0006725	cellular aromatic compound metabolic process	AT2G44745
MoWRKY18	GO:0006807	nitrogen compound metabolic process	AT2G44745
MoWRKY18	GO:0008152	metabolic process	AT2G44745
MoWRKY18	GO:0009058	biosynthetic process	AT2G44745
MoWRKY18	GO:0009059	macromolecule biosynthetic process	AT2G44745
MoWRKY18	GO:0009889	regulation of biosynthetic process	AT2G44745
MoWRKY18	GO:0009987	cellular process	AT2G44745
MoWRKY18	GO:0010467	gene expression	AT2G44745
MoWRKY18	GO:0010468	regulation of gene expression	AT2G44745
MoWRKY18	GO:0010556	regulation of macromolecule biosynthetic process	AT2G44745
MoWRKY18	GO:0016070	RNA metabolic process	AT2G44745
MoWRKY18	GO:0018130	heterocycle biosynthetic process	AT2G44745
MoWRKY18	GO:0019219	regulation of nucleobase-containing compound metabolic process	AT2G44745
MoWRKY18	GO:0019222	regulation of metabolic process	AT2G44745
MoWRKY18	GO:0019438	aromatic compound biosynthetic process	AT2G44745
MoWRKY18	GO:0031323	regulation of cellular metabolic process	AT2G44745
MoWRKY18	GO:0031326	regulation of cellular biosynthetic process	AT2G44745
MoWRKY18	GO:0032774	RNA biosynthetic process	AT2G44745
MoWRKY18	GO:0034641	cellular nitrogen compound metabolic process	AT2G44745
MoWRKY18	GO:0034645	cellular macromolecule biosynthetic process	AT2G44745
MoWRKY18	GO:0034654	nucleobase-containing compound biosynthetic process	AT2G44745
MoWRKY18	GO:0043170	macromolecule metabolic process	AT2G44745
MoWRKY18	GO:0043226	organelle	AT2G44745
MoWRKY18	GO:0043227	membrane-bounded organelle	AT2G44745
MoWRKY18	GO:0043229	intracellular organelle	AT2G44745
MoWRKY18	GO:0043231	intracellular membrane-bounded organelle	AT2G44745
MoWRKY18	GO:0043565	sequence-specific DNA binding	AT2G44745
MoWRKY18	GO:0044237	cellular metabolic process	AT2G44745
MoWRKY18	GO:0044238	primary metabolic process	AT2G44745
MoWRKY18	GO:0044249	cellular biosynthetic process	AT2G44745
MoWRKY18	GO:0044260	cellular macromolecule metabolic process	AT2G44745
MoWRKY18	GO:0044271	cellular nitrogen compound biosynthetic process	AT2G44745
MoWRKY18	GO:0044424	intracellular part	AT2G44745
MoWRKY18	GO:0044464	cell part	AT2G44745
MoWRKY18	GO:0046483	heterocycle metabolic process	AT2G44745
MoWRKY18	GO:0050789	regulation of biological process	AT2G44745
MoWRKY18	GO:0050794	regulation of cellular process	AT2G44745
MoWRKY18	GO:0051171	regulation of nitrogen compound metabolic process	AT2G44745
MoWRKY18	GO:0051252	regulation of RNA metabolic process	AT2G44745
MoWRKY18	GO:0060255	regulation of macromolecule metabolic process	AT2G44745
MoWRKY18	GO:0065007	biological regulation	AT2G44745
MoWRKY18	GO:0071704	organic substance metabolic process	AT2G44745
MoWRKY18	GO:0080090	regulation of primary metabolic process	AT2G44745
MoWRKY18	GO:0090304	nucleic acid metabolic process	AT2G44745
MoWRKY18	GO:0097159	organic cyclic compound binding	AT2G44745
MoWRKY18	GO:0097659	nucleic acid-templated transcription	AT2G44745
MoWRKY18	GO:1901360	organic cyclic compound metabolic process	AT2G44745
MoWRKY18	GO:1901362	organic cyclic compound biosynthetic process	AT2G44745
MoWRKY18	GO:1901363	heterocyclic compound binding	AT2G44745
MoWRKY18	GO:1901576	organic substance biosynthetic process	AT2G44745
MoWRKY18	GO:1903506	regulation of nucleic acid-templated transcription	AT2G44745
MoWRKY18	GO:2000112	regulation of cellular macromolecule biosynthetic process	AT2G44745
MoWRKY18	GO:2001141	regulation of RNA biosynthetic process	AT2G44745
MoWRKY19	GO:0000122	negative regulation of transcription from RNA polymerase II promoter	AT5G13080
MoWRKY19	GO:0000975	regulatory region DNA binding	AT5G13080
MoWRKY19	GO:0000976	transcription regulatory region sequence-specific DNA binding	AT5G13080
MoWRKY19	GO:0001046	core promoter sequence-specific DNA binding	AT5G13080
MoWRKY19	GO:0001047	core promoter binding	AT5G13080
MoWRKY19	GO:0001067	regulatory region nucleic acid binding	AT5G13080
MoWRKY19	GO:0001071	nucleic acid binding transcription factor activity	AT5G13080
MoWRKY19	GO:0003676	nucleic acid binding	AT5G13080
MoWRKY19	GO:0003677	DNA binding	AT5G13080
MoWRKY19	GO:0003690	double-stranded DNA binding	AT5G13080
MoWRKY19	GO:0003700	transcription factor activity, sequence-specific DNA binding	AT5G13080
MoWRKY19	GO:0005488	binding	AT5G13080
MoWRKY19	GO:0005622	intracellular	AT5G13080
MoWRKY19	GO:0005623	cell	AT5G13080
MoWRKY19	GO:0005634	nucleus	AT5G13080
MoWRKY19	GO:0006139	nucleobase-containing compound metabolic process	AT5G13080
MoWRKY19	GO:0006351	transcription, DNA-templated	AT5G13080
MoWRKY19	GO:0006355	regulation of transcription, DNA-templated	AT5G13080
MoWRKY19	GO:0006357	regulation of transcription from RNA polymerase II promoter	AT5G13080
MoWRKY19	GO:0006366	transcription from RNA polymerase II promoter	AT5G13080
MoWRKY19	GO:0006725	cellular aromatic compound metabolic process	AT5G13080
MoWRKY19	GO:0006807	nitrogen compound metabolic process	AT5G13080
MoWRKY19	GO:0006950	response to stress	AT5G13080
MoWRKY19	GO:0007275	multicellular organism development	AT5G13080
MoWRKY19	GO:0008152	metabolic process	AT5G13080
MoWRKY19	GO:0009058	biosynthetic process	AT5G13080
MoWRKY19	GO:0009059	macromolecule biosynthetic process	AT5G13080
MoWRKY19	GO:0009605	response to external stimulus	AT5G13080
MoWRKY19	GO:0009653	anatomical structure morphogenesis	AT5G13080
MoWRKY19	GO:0009791	post-embryonic development	AT5G13080
MoWRKY19	GO:0009888	tissue development	AT5G13080
MoWRKY19	GO:0009889	regulation of biosynthetic process	AT5G13080
MoWRKY19	GO:0009890	negative regulation of biosynthetic process	AT5G13080
MoWRKY19	GO:0009892	negative regulation of metabolic process	AT5G13080
MoWRKY19	GO:0009987	cellular process	AT5G13080
MoWRKY19	GO:0009991	response to extracellular stimulus	AT5G13080
MoWRKY19	GO:0010015	root morphogenesis	AT5G13080
MoWRKY19	GO:0010053	root epidermal cell differentiation	AT5G13080
MoWRKY19	GO:0010055	atrichoblast differentiation	AT5G13080
MoWRKY19	GO:0010467	gene expression	AT5G13080
MoWRKY19	GO:0010468	regulation of gene expression	AT5G13080
MoWRKY19	GO:0010556	regulation of macromolecule biosynthetic process	AT5G13080
MoWRKY19	GO:0010558	negative regulation of macromolecule biosynthetic process	AT5G13080
MoWRKY19	GO:0010605	negative regulation of macromolecule metabolic process	AT5G13080
MoWRKY19	GO:0010629	negative regulation of gene expression	AT5G13080
MoWRKY19	GO:0016070	RNA metabolic process	AT5G13080
MoWRKY19	GO:0018130	heterocycle biosynthetic process	AT5G13080
MoWRKY19	GO:0019219	regulation of nucleobase-containing compound metabolic process	AT5G13080
MoWRKY19	GO:0019222	regulation of metabolic process	AT5G13080
MoWRKY19	GO:0019438	aromatic compound biosynthetic process	AT5G13080
MoWRKY19	GO:0022622	root system development	AT5G13080
MoWRKY19	GO:0030154	cell differentiation	AT5G13080
MoWRKY19	GO:0031323	regulation of cellular metabolic process	AT5G13080
MoWRKY19	GO:0031324	negative regulation of cellular metabolic process	AT5G13080
MoWRKY19	GO:0031326	regulation of cellular biosynthetic process	AT5G13080
MoWRKY19	GO:0031327	negative regulation of cellular biosynthetic process	AT5G13080
MoWRKY19	GO:0031667	response to nutrient levels	AT5G13080
MoWRKY19	GO:0032101	regulation of response to external stimulus	AT5G13080
MoWRKY19	GO:0032104	regulation of response to extracellular stimulus	AT5G13080
MoWRKY19	GO:0032107	regulation of response to nutrient levels	AT5G13080
MoWRKY19	GO:0032501	multicellular organismal process	AT5G13080
MoWRKY19	GO:0032502	developmental process	AT5G13080
MoWRKY19	GO:0032774	RNA biosynthetic process	AT5G13080
MoWRKY19	GO:0033554	cellular response to stress	AT5G13080
MoWRKY19	GO:0034641	cellular nitrogen compound metabolic process	AT5G13080
MoWRKY19	GO:0034645	cellular macromolecule biosynthetic process	AT5G13080
MoWRKY19	GO:0034654	nucleobase-containing compound biosynthetic process	AT5G13080
MoWRKY19	GO:0043170	macromolecule metabolic process	AT5G13080
MoWRKY19	GO:0043226	organelle	AT5G13080
MoWRKY19	GO:0043227	membrane-bounded organelle	AT5G13080
MoWRKY19	GO:0043229	intracellular organelle	AT5G13080
MoWRKY19	GO:0043231	intracellular membrane-bounded organelle	AT5G13080
MoWRKY19	GO:0043565	sequence-specific DNA binding	AT5G13080
MoWRKY19	GO:0043620	regulation of DNA-templated transcription in response to stress	AT5G13080
MoWRKY19	GO:0044212	transcription regulatory region DNA binding	AT5G13080
MoWRKY19	GO:0044237	cellular metabolic process	AT5G13080
MoWRKY19	GO:0044238	primary metabolic process	AT5G13080
MoWRKY19	GO:0044249	cellular biosynthetic process	AT5G13080
MoWRKY19	GO:0044260	cellular macromolecule metabolic process	AT5G13080
MoWRKY19	GO:0044271	cellular nitrogen compound biosynthetic process	AT5G13080
MoWRKY19	GO:0044424	intracellular part	AT5G13080
MoWRKY19	GO:0044464	cell part	AT5G13080
MoWRKY19	GO:0044699	single-organism process	AT5G13080
MoWRKY19	GO:0044707	single-multicellular organism process	AT5G13080
MoWRKY19	GO:0044763	single-organism cellular process	AT5G13080
MoWRKY19	GO:0044767	single-organism developmental process	AT5G13080
MoWRKY19	GO:0045892	negative regulation of transcription, DNA-templated	AT5G13080
MoWRKY19	GO:0045934	negative regulation of nucleobase-containing compound metabolic process	AT5G13080
MoWRKY19	GO:0046483	heterocycle metabolic process	AT5G13080
MoWRKY19	GO:0048364	root development	AT5G13080
MoWRKY19	GO:0048513	animal organ development	AT5G13080
MoWRKY19	GO:0048519	negative regulation of biological process	AT5G13080
MoWRKY19	GO:0048523	negative regulation of cellular process	AT5G13080
MoWRKY19	GO:0048527	lateral root development	AT5G13080
MoWRKY19	GO:0048528	post-embryonic root development	AT5G13080
MoWRKY19	GO:0048569	post-embryonic organ development	AT5G13080
MoWRKY19	GO:0048583	regulation of response to stimulus	AT5G13080
MoWRKY19	GO:0048731	system development	AT5G13080
MoWRKY19	GO:0048856	anatomical structure development	AT5G13080
MoWRKY19	GO:0048869	cellular developmental process	AT5G13080
MoWRKY19	GO:0050789	regulation of biological process	AT5G13080
MoWRKY19	GO:0050794	regulation of cellular process	AT5G13080
MoWRKY19	GO:0050896	response to stimulus	AT5G13080
MoWRKY19	GO:0051171	regulation of nitrogen compound metabolic process	AT5G13080
MoWRKY19	GO:0051172	negative regulation of nitrogen compound metabolic process	AT5G13080
MoWRKY19	GO:0051252	regulation of RNA metabolic process	AT5G13080
MoWRKY19	GO:0051253	negative regulation of RNA metabolic process	AT5G13080
MoWRKY19	GO:0051716	cellular response to stimulus	AT5G13080
MoWRKY19	GO:0060255	regulation of macromolecule metabolic process	AT5G13080
MoWRKY19	GO:0065007	biological regulation	AT5G13080
MoWRKY19	GO:0071704	organic substance metabolic process	AT5G13080
MoWRKY19	GO:0080090	regulation of primary metabolic process	AT5G13080
MoWRKY19	GO:0090304	nucleic acid metabolic process	AT5G13080
MoWRKY19	GO:0090558	plant epidermis development	AT5G13080
MoWRKY19	GO:0090627	plant epidermal cell differentiation	AT5G13080
MoWRKY19	GO:0097159	organic cyclic compound binding	AT5G13080
MoWRKY19	GO:0097659	nucleic acid-templated transcription	AT5G13080
MoWRKY19	GO:0099402	plant organ development	AT5G13080
MoWRKY19	GO:1901360	organic cyclic compound metabolic process	AT5G13080
MoWRKY19	GO:1901362	organic cyclic compound biosynthetic process	AT5G13080
MoWRKY19	GO:1901363	heterocyclic compound binding	AT5G13080
MoWRKY19	GO:1901576	organic substance biosynthetic process	AT5G13080
MoWRKY19	GO:1902679	negative regulation of RNA biosynthetic process	AT5G13080
MoWRKY19	GO:1903506	regulation of nucleic acid-templated transcription	AT5G13080
MoWRKY19	GO:1903507	negative regulation of nucleic acid-templated transcription	AT5G13080
MoWRKY19	GO:1990837	sequence-specific double-stranded DNA binding	AT5G13080
MoWRKY19	GO:2000112	regulation of cellular macromolecule biosynthetic process	AT5G13080
MoWRKY19	GO:2000113	negative regulation of cellular macromolecule biosynthetic process	AT5G13080
MoWRKY19	GO:2001141	regulation of RNA biosynthetic process	AT5G13080
MoWRKY20	GO:0001071	nucleic acid binding transcription factor activity	AT4G24240
MoWRKY20	GO:0003676	nucleic acid binding	AT4G24240
MoWRKY20	GO:0003677	DNA binding	AT4G24240
MoWRKY20	GO:0003700	transcription factor activity, sequence-specific DNA binding	AT4G24240
MoWRKY20	GO:0005488	binding	AT4G24240
MoWRKY20	GO:0005515	protein binding	AT4G24240
MoWRKY20	GO:0005516	calmodulin binding	AT4G24240
MoWRKY20	GO:0005622	intracellular	AT4G24240
MoWRKY20	GO:0005623	cell	AT4G24240
MoWRKY20	GO:0005634	nucleus	AT4G24240
MoWRKY20	GO:0006139	nucleobase-containing compound metabolic process	AT4G24240
MoWRKY20	GO:0006351	transcription, DNA-templated	AT4G24240
MoWRKY20	GO:0006355	regulation of transcription, DNA-templated	AT4G24240
MoWRKY20	GO:0006725	cellular aromatic compound metabolic process	AT4G24240
MoWRKY20	GO:0006807	nitrogen compound metabolic process	AT4G24240
MoWRKY20	GO:0008152	metabolic process	AT4G24240
MoWRKY20	GO:0009058	biosynthetic process	AT4G24240
MoWRKY20	GO:0009059	macromolecule biosynthetic process	AT4G24240
MoWRKY20	GO:0009889	regulation of biosynthetic process	AT4G24240
MoWRKY20	GO:0009987	cellular process	AT4G24240
MoWRKY20	GO:0010467	gene expression	AT4G24240
MoWRKY20	GO:0010468	regulation of gene expression	AT4G24240
MoWRKY20	GO:0010556	regulation of macromolecule biosynthetic process	AT4G24240
MoWRKY20	GO:0016070	RNA metabolic process	AT4G24240
MoWRKY20	GO:0018130	heterocycle biosynthetic process	AT4G24240
MoWRKY20	GO:0019219	regulation of nucleobase-containing compound metabolic process	AT4G24240
MoWRKY20	GO:0019222	regulation of metabolic process	AT4G24240
MoWRKY20	GO:0019438	aromatic compound biosynthetic process	AT4G24240
MoWRKY20	GO:0031323	regulation of cellular metabolic process	AT4G24240
MoWRKY20	GO:0031326	regulation of cellular biosynthetic process	AT4G24240
MoWRKY20	GO:0032774	RNA biosynthetic process	AT4G24240
MoWRKY20	GO:0034641	cellular nitrogen compound metabolic process	AT4G24240
MoWRKY20	GO:0034645	cellular macromolecule biosynthetic process	AT4G24240
MoWRKY20	GO:0034654	nucleobase-containing compound biosynthetic process	AT4G24240
MoWRKY20	GO:0043170	macromolecule metabolic process	AT4G24240
MoWRKY20	GO:0043226	organelle	AT4G24240
MoWRKY20	GO:0043227	membrane-bounded organelle	AT4G24240
MoWRKY20	GO:0043229	intracellular organelle	AT4G24240
MoWRKY20	GO:0043231	intracellular membrane-bounded organelle	AT4G24240
MoWRKY20	GO:0043565	sequence-specific DNA binding	AT4G24240
MoWRKY20	GO:0044237	cellular metabolic process	AT4G24240
MoWRKY20	GO:0044238	primary metabolic process	AT4G24240
MoWRKY20	GO:0044249	cellular biosynthetic process	AT4G24240
MoWRKY20	GO:0044260	cellular macromolecule metabolic process	AT4G24240
MoWRKY20	GO:0044271	cellular nitrogen compound biosynthetic process	AT4G24240
MoWRKY20	GO:0044424	intracellular part	AT4G24240
MoWRKY20	GO:0044464	cell part	AT4G24240
MoWRKY20	GO:0046483	heterocycle metabolic process	AT4G24240
MoWRKY20	GO:0050789	regulation of biological process	AT4G24240
MoWRKY20	GO:0050794	regulation of cellular process	AT4G24240
MoWRKY20	GO:0051171	regulation of nitrogen compound metabolic process	AT4G24240
MoWRKY20	GO:0051252	regulation of RNA metabolic process	AT4G24240
MoWRKY20	GO:0060255	regulation of macromolecule metabolic process	AT4G24240
MoWRKY20	GO:0065007	biological regulation	AT4G24240
MoWRKY20	GO:0071704	organic substance metabolic process	AT4G24240
MoWRKY20	GO:0080090	regulation of primary metabolic process	AT4G24240
MoWRKY20	GO:0090304	nucleic acid metabolic process	AT4G24240
MoWRKY20	GO:0097159	organic cyclic compound binding	AT4G24240
MoWRKY20	GO:0097659	nucleic acid-templated transcription	AT4G24240
MoWRKY20	GO:1901360	organic cyclic compound metabolic process	AT4G24240
MoWRKY20	GO:1901362	organic cyclic compound biosynthetic process	AT4G24240
MoWRKY20	GO:1901363	heterocyclic compound binding	AT4G24240
MoWRKY20	GO:1901576	organic substance biosynthetic process	AT4G24240
MoWRKY20	GO:1903506	regulation of nucleic acid-templated transcription	AT4G24240
MoWRKY20	GO:2000112	regulation of cellular macromolecule biosynthetic process	AT4G24240
MoWRKY20	GO:2001141	regulation of RNA biosynthetic process	AT4G24240
MoWRKY21	GO:0000975	regulatory region DNA binding	AT4G39410
MoWRKY21	GO:0000976	transcription regulatory region sequence-specific DNA binding	AT4G39410
MoWRKY21	GO:0001046	core promoter sequence-specific DNA binding	AT4G39410
MoWRKY21	GO:0001047	core promoter binding	AT4G39410
MoWRKY21	GO:0001067	regulatory region nucleic acid binding	AT4G39410
MoWRKY21	GO:0001071	nucleic acid binding transcription factor activity	AT4G39410
MoWRKY21	GO:0003676	nucleic acid binding	AT4G39410
MoWRKY21	GO:0003677	DNA binding	AT4G39410
MoWRKY21	GO:0003690	double-stranded DNA binding	AT4G39410
MoWRKY21	GO:0003700	transcription factor activity, sequence-specific DNA binding	AT4G39410
MoWRKY21	GO:0005488	binding	AT4G39410
MoWRKY21	GO:0005622	intracellular	AT4G39410
MoWRKY21	GO:0005623	cell	AT4G39410
MoWRKY21	GO:0005634	nucleus	AT4G39410
MoWRKY21	GO:0006139	nucleobase-containing compound metabolic process	AT4G39410
MoWRKY21	GO:0006351	transcription, DNA-templated	AT4G39410
MoWRKY21	GO:0006355	regulation of transcription, DNA-templated	AT4G39410
MoWRKY21	GO:0006725	cellular aromatic compound metabolic process	AT4G39410
MoWRKY21	GO:0006807	nitrogen compound metabolic process	AT4G39410
MoWRKY21	GO:0008152	metabolic process	AT4G39410
MoWRKY21	GO:0009058	biosynthetic process	AT4G39410
MoWRKY21	GO:0009059	macromolecule biosynthetic process	AT4G39410
MoWRKY21	GO:0009698	phenylpropanoid metabolic process	AT4G39410
MoWRKY21	GO:0009699	phenylpropanoid biosynthetic process	AT4G39410
MoWRKY21	GO:0009808	lignin metabolic process	AT4G39410
MoWRKY21	GO:0009809	lignin biosynthetic process	AT4G39410
MoWRKY21	GO:0009889	regulation of biosynthetic process	AT4G39410
MoWRKY21	GO:0009891	positive regulation of biosynthetic process	AT4G39410
MoWRKY21	GO:0009893	positive regulation of metabolic process	AT4G39410
MoWRKY21	GO:0009987	cellular process	AT4G39410
MoWRKY21	GO:0010467	gene expression	AT4G39410
MoWRKY21	GO:0010468	regulation of gene expression	AT4G39410
MoWRKY21	GO:0010556	regulation of macromolecule biosynthetic process	AT4G39410
MoWRKY21	GO:0010557	positive regulation of macromolecule biosynthetic process	AT4G39410
MoWRKY21	GO:0010604	positive regulation of macromolecule metabolic process	AT4G39410
MoWRKY21	GO:0010628	positive regulation of gene expression	AT4G39410
MoWRKY21	GO:0014001	sclerenchyma cell differentiation	AT4G39410
MoWRKY21	GO:0016070	RNA metabolic process	AT4G39410
MoWRKY21	GO:0018130	heterocycle biosynthetic process	AT4G39410
MoWRKY21	GO:0019219	regulation of nucleobase-containing compound metabolic process	AT4G39410
MoWRKY21	GO:0019222	regulation of metabolic process	AT4G39410
MoWRKY21	GO:0019438	aromatic compound biosynthetic process	AT4G39410
MoWRKY21	GO:0019748	secondary metabolic process	AT4G39410
MoWRKY21	GO:0030154	cell differentiation	AT4G39410
MoWRKY21	GO:0031323	regulation of cellular metabolic process	AT4G39410
MoWRKY21	GO:0031325	positive regulation of cellular metabolic process	AT4G39410
MoWRKY21	GO:0031326	regulation of cellular biosynthetic process	AT4G39410
MoWRKY21	GO:0031328	positive regulation of cellular biosynthetic process	AT4G39410
MoWRKY21	GO:0032502	developmental process	AT4G39410
MoWRKY21	GO:0032774	RNA biosynthetic process	AT4G39410
MoWRKY21	GO:0034641	cellular nitrogen compound metabolic process	AT4G39410
MoWRKY21	GO:0034645	cellular macromolecule biosynthetic process	AT4G39410
MoWRKY21	GO:0034654	nucleobase-containing compound biosynthetic process	AT4G39410
MoWRKY21	GO:0043170	macromolecule metabolic process	AT4G39410
MoWRKY21	GO:0043226	organelle	AT4G39410
MoWRKY21	GO:0043227	membrane-bounded organelle	AT4G39410
MoWRKY21	GO:0043229	intracellular organelle	AT4G39410
MoWRKY21	GO:0043231	intracellular membrane-bounded organelle	AT4G39410
MoWRKY21	GO:0043455	regulation of secondary metabolic process	AT4G39410
MoWRKY21	GO:0043565	sequence-specific DNA binding	AT4G39410
MoWRKY21	GO:0044212	transcription regulatory region DNA binding	AT4G39410
MoWRKY21	GO:0044237	cellular metabolic process	AT4G39410
MoWRKY21	GO:0044238	primary metabolic process	AT4G39410
MoWRKY21	GO:0044249	cellular biosynthetic process	AT4G39410
MoWRKY21	GO:0044260	cellular macromolecule metabolic process	AT4G39410
MoWRKY21	GO:0044271	cellular nitrogen compound biosynthetic process	AT4G39410
MoWRKY21	GO:0044424	intracellular part	AT4G39410
MoWRKY21	GO:0044464	cell part	AT4G39410
MoWRKY21	GO:0044550	secondary metabolite biosynthetic process	AT4G39410
MoWRKY21	GO:0044699	single-organism process	AT4G39410
MoWRKY21	GO:0044710	single-organism metabolic process	AT4G39410
MoWRKY21	GO:0044711	single-organism biosynthetic process	AT4G39410
MoWRKY21	GO:0044763	single-organism cellular process	AT4G39410
MoWRKY21	GO:0044767	single-organism developmental process	AT4G39410
MoWRKY21	GO:0045595	regulation of cell differentiation	AT4G39410
MoWRKY21	GO:0045597	positive regulation of cell differentiation	AT4G39410
MoWRKY21	GO:0045893	positive regulation of transcription, DNA-templated	AT4G39410
MoWRKY21	GO:0045935	positive regulation of nucleobase-containing compound metabolic process	AT4G39410
MoWRKY21	GO:0046483	heterocycle metabolic process	AT4G39410
MoWRKY21	GO:0048518	positive regulation of biological process	AT4G39410
MoWRKY21	GO:0048522	positive regulation of cellular process	AT4G39410
MoWRKY21	GO:0048869	cellular developmental process	AT4G39410
MoWRKY21	GO:0050789	regulation of biological process	AT4G39410
MoWRKY21	GO:0050793	regulation of developmental process	AT4G39410
MoWRKY21	GO:0050794	regulation of cellular process	AT4G39410
MoWRKY21	GO:0051094	positive regulation of developmental process	AT4G39410
MoWRKY21	GO:0051171	regulation of nitrogen compound metabolic process	AT4G39410
MoWRKY21	GO:0051173	positive regulation of nitrogen compound metabolic process	AT4G39410
MoWRKY21	GO:0051252	regulation of RNA metabolic process	AT4G39410
MoWRKY21	GO:0051254	positive regulation of RNA metabolic process	AT4G39410
MoWRKY21	GO:0060255	regulation of macromolecule metabolic process	AT4G39410
MoWRKY21	GO:0065007	biological regulation	AT4G39410
MoWRKY21	GO:0071704	organic substance metabolic process	AT4G39410
MoWRKY21	GO:0080090	regulation of primary metabolic process	AT4G39410
MoWRKY21	GO:0090304	nucleic acid metabolic process	AT4G39410
MoWRKY21	GO:0097159	organic cyclic compound binding	AT4G39410
MoWRKY21	GO:0097659	nucleic acid-templated transcription	AT4G39410
MoWRKY21	GO:1900376	regulation of secondary metabolite biosynthetic process	AT4G39410
MoWRKY21	GO:1901141	regulation of lignin biosynthetic process	AT4G39410
MoWRKY21	GO:1901360	organic cyclic compound metabolic process	AT4G39410
MoWRKY21	GO:1901362	organic cyclic compound biosynthetic process	AT4G39410
MoWRKY21	GO:1901363	heterocyclic compound binding	AT4G39410
MoWRKY21	GO:1901576	organic substance biosynthetic process	AT4G39410
MoWRKY21	GO:1902680	positive regulation of RNA biosynthetic process	AT4G39410
MoWRKY21	GO:1903506	regulation of nucleic acid-templated transcription	AT4G39410
MoWRKY21	GO:1903508	positive regulation of nucleic acid-templated transcription	AT4G39410
MoWRKY21	GO:1904368	regulation of sclerenchyma cell differentiation	AT4G39410
MoWRKY21	GO:1904369	positive regulation of sclerenchyma cell differentiation	AT4G39410
MoWRKY21	GO:1990837	sequence-specific double-stranded DNA binding	AT4G39410
MoWRKY21	GO:2000112	regulation of cellular macromolecule biosynthetic process	AT4G39410
MoWRKY21	GO:2000762	regulation of phenylpropanoid metabolic process	AT4G39410
MoWRKY21	GO:2001141	regulation of RNA biosynthetic process	AT4G39410
MoWRKY22	GO:0003824	catalytic activity	AT5G10900
MoWRKY22	GO:0004721	phosphoprotein phosphatase activity	AT5G10900
MoWRKY22	GO:0004722	protein serine/threonine phosphatase activity	AT5G10900
MoWRKY22	GO:0005488	binding	AT5G10900
MoWRKY22	GO:0005622	intracellular	AT5G10900
MoWRKY22	GO:0005623	cell	AT5G10900
MoWRKY22	GO:0005737	cytoplasm	AT5G10900
MoWRKY22	GO:0016787	hydrolase activity	AT5G10900
MoWRKY22	GO:0016788	hydrolase activity, acting on ester bonds	AT5G10900
MoWRKY22	GO:0016791	phosphatase activity	AT5G10900
MoWRKY22	GO:0042578	phosphoric ester hydrolase activity	AT5G10900
MoWRKY22	GO:0043167	ion binding	AT5G10900
MoWRKY22	GO:0043169	cation binding	AT5G10900
MoWRKY22	GO:0044424	intracellular part	AT5G10900
MoWRKY22	GO:0044464	cell part	AT5G10900
MoWRKY22	GO:0046872	metal ion binding	AT5G10900
MoWRKY23	GO:0000975	regulatory region DNA binding	AT1G80840
MoWRKY23	GO:0001067	regulatory region nucleic acid binding	AT1G80840
MoWRKY23	GO:0001071	nucleic acid binding transcription factor activity	AT1G80840
MoWRKY23	GO:0001101	response to acid chemical	AT1G80840
MoWRKY23	GO:0002237	response to molecule of bacterial origin	AT1G80840
MoWRKY23	GO:0002252	immune effector process	AT1G80840
MoWRKY23	GO:0002376	immune system process	AT1G80840
MoWRKY23	GO:0002682	regulation of immune system process	AT1G80840
MoWRKY23	GO:0002697	regulation of immune effector process	AT1G80840
MoWRKY23	GO:0002831	regulation of response to biotic stimulus	AT1G80840
MoWRKY23	GO:0003676	nucleic acid binding	AT1G80840
MoWRKY23	GO:0003677	DNA binding	AT1G80840
MoWRKY23	GO:0003700	transcription factor activity, sequence-specific DNA binding	AT1G80840
MoWRKY23	GO:0005488	binding	AT1G80840
MoWRKY23	GO:0005515	protein binding	AT1G80840
MoWRKY23	GO:0005622	intracellular	AT1G80840
MoWRKY23	GO:0005623	cell	AT1G80840
MoWRKY23	GO:0005634	nucleus	AT1G80840
MoWRKY23	GO:0006139	nucleobase-containing compound metabolic process	AT1G80840
MoWRKY23	GO:0006351	transcription, DNA-templated	AT1G80840
MoWRKY23	GO:0006355	regulation of transcription, DNA-templated	AT1G80840
MoWRKY23	GO:0006725	cellular aromatic compound metabolic process	AT1G80840
MoWRKY23	GO:0006807	nitrogen compound metabolic process	AT1G80840
MoWRKY23	GO:0006950	response to stress	AT1G80840
MoWRKY23	GO:0006952	defense response	AT1G80840
MoWRKY23	GO:0008152	metabolic process	AT1G80840
MoWRKY23	GO:0009058	biosynthetic process	AT1G80840
MoWRKY23	GO:0009059	macromolecule biosynthetic process	AT1G80840
MoWRKY23	GO:0009605	response to external stimulus	AT1G80840
MoWRKY23	GO:0009607	response to biotic stimulus	AT1G80840
MoWRKY23	GO:0009611	response to wounding	AT1G80840
MoWRKY23	GO:0009615	response to virus	AT1G80840
MoWRKY23	GO:0009617	response to bacterium	AT1G80840
MoWRKY23	GO:0009620	response to fungus	AT1G80840
MoWRKY23	GO:0009719	response to endogenous stimulus	AT1G80840
MoWRKY23	GO:0009751	response to salicylic acid	AT1G80840
MoWRKY23	GO:0009889	regulation of biosynthetic process	AT1G80840
MoWRKY23	GO:0009890	negative regulation of biosynthetic process	AT1G80840
MoWRKY23	GO:0009892	negative regulation of metabolic process	AT1G80840
MoWRKY23	GO:0009987	cellular process	AT1G80840
MoWRKY23	GO:0010033	response to organic substance	AT1G80840
MoWRKY23	GO:0010200	response to chitin	AT1G80840
MoWRKY23	GO:0010243	response to organonitrogen compound	AT1G80840
MoWRKY23	GO:0010467	gene expression	AT1G80840
MoWRKY23	GO:0010468	regulation of gene expression	AT1G80840
MoWRKY23	GO:0010556	regulation of macromolecule biosynthetic process	AT1G80840
MoWRKY23	GO:0010558	negative regulation of macromolecule biosynthetic process	AT1G80840
MoWRKY23	GO:0010605	negative regulation of macromolecule metabolic process	AT1G80840
MoWRKY23	GO:0010629	negative regulation of gene expression	AT1G80840
MoWRKY23	GO:0014070	response to organic cyclic compound	AT1G80840
MoWRKY23	GO:0016032	viral process	AT1G80840
MoWRKY23	GO:0016070	RNA metabolic process	AT1G80840
MoWRKY23	GO:0018130	heterocycle biosynthetic process	AT1G80840
MoWRKY23	GO:0019219	regulation of nucleobase-containing compound metabolic process	AT1G80840
MoWRKY23	GO:0019222	regulation of metabolic process	AT1G80840
MoWRKY23	GO:0019438	aromatic compound biosynthetic process	AT1G80840
MoWRKY23	GO:0031323	regulation of cellular metabolic process	AT1G80840
MoWRKY23	GO:0031324	negative regulation of cellular metabolic process	AT1G80840
MoWRKY23	GO:0031326	regulation of cellular biosynthetic process	AT1G80840
MoWRKY23	GO:0031327	negative regulation of cellular biosynthetic process	AT1G80840
MoWRKY23	GO:0031347	regulation of defense response	AT1G80840
MoWRKY23	GO:0032101	regulation of response to external stimulus	AT1G80840
MoWRKY23	GO:0032774	RNA biosynthetic process	AT1G80840
MoWRKY23	GO:0034641	cellular nitrogen compound metabolic process	AT1G80840
MoWRKY23	GO:0034645	cellular macromolecule biosynthetic process	AT1G80840
MoWRKY23	GO:0034654	nucleobase-containing compound biosynthetic process	AT1G80840
MoWRKY23	GO:0042221	response to chemical	AT1G80840
MoWRKY23	GO:0042742	defense response to bacterium	AT1G80840
MoWRKY23	GO:0043170	macromolecule metabolic process	AT1G80840
MoWRKY23	GO:0043207	response to external biotic stimulus	AT1G80840
MoWRKY23	GO:0043226	organelle	AT1G80840
MoWRKY23	GO:0043227	membrane-bounded organelle	AT1G80840
MoWRKY23	GO:0043229	intracellular organelle	AT1G80840
MoWRKY23	GO:0043231	intracellular membrane-bounded organelle	AT1G80840
MoWRKY23	GO:0043565	sequence-specific DNA binding	AT1G80840
MoWRKY23	GO:0043900	regulation of multi-organism process	AT1G80840
MoWRKY23	GO:0043903	regulation of symbiosis, encompassing mutualism through parasitism	AT1G80840
MoWRKY23	GO:0044212	transcription regulatory region DNA binding	AT1G80840
MoWRKY23	GO:0044237	cellular metabolic process	AT1G80840
MoWRKY23	GO:0044238	primary metabolic process	AT1G80840
MoWRKY23	GO:0044249	cellular biosynthetic process	AT1G80840
MoWRKY23	GO:0044260	cellular macromolecule metabolic process	AT1G80840
MoWRKY23	GO:0044271	cellular nitrogen compound biosynthetic process	AT1G80840
MoWRKY23	GO:0044403	symbiosis, encompassing mutualism through parasitism	AT1G80840
MoWRKY23	GO:0044419	interspecies interaction between organisms	AT1G80840
[truncated: 2,966 more rows]
