# Supplementary material for: Genome-wide analysis of the WRKY gene family in drumstick (Moringa oleifera Lam.)
Source: PeerJ. 2019 Jun 10;7:e7063. doi: 10.7717/peerj.7063 (PMC6563795; doi:10.7717/peerj.7063)
Supplement: Supplemental Information 1 [file peerj-07-7063-s003.gz]

Archive with 54 entries (54 files):
- MoWRKY10_plantcare.html
- MoWRKY11_plantcare.html
- MoWRKY12_plantcare.html
- MoWRKY13_plantcare.html
- MoWRKY14_plantcare.html
- MoWRKY15_plantcare.html
- MoWRKY16_plantcare.html
- MoWRKY17_plantcare.html
- MoWRKY18_plantcare.html
- MoWRKY19_plantcare.html
- MoWRKY1_plantcare.html
- MoWRKY20_plantcare.html
- MoWRKY21_plantcare.html
- MoWRKY22_plantcare.html
- MoWRKY23_plantcare.html
- MoWRKY24_plantcare.html
- MoWRKY25_plantcare.html
- MoWRKY26_plantcare.html
- MoWRKY27_plantcare.html
- MoWRKY28_plantcare.html
- MoWRKY29_plantcare.html
- MoWRKY2_plantcare.html
- MoWRKY30_plantcare.html
- MoWRKY31_plantcare.html
- MoWRKY32_plantcare.html
- MoWRKY33_plantcare.html
- MoWRKY34_plantcare.html
- MoWRKY35_plantcare.html
- MoWRKY36_plantcare.html
- MoWRKY37_plantcare.html
- MoWRKY38_plantcare.html
- MoWRKY39_plantcare.html
- MoWRKY3_plantcare.html
- MoWRKY40_plantcare.html
- MoWRKY41_plantcare.html
- MoWRKY42_plantcare.html
- MoWRKY43_plantcare.html
- MoWRKY44_plantcare.html
- MoWRKY45_plantcare.html
- MoWRKY46_plantcare.html
- MoWRKY47_plantcare.html
- MoWRKY48_plantcare.html
- MoWRKY49_plantcare.html
- MoWRKY4_plantcare.html
- MoWRKY50_plantcare.html
- MoWRKY51_plantcare.html
- MoWRKY52_plantcare.html
- MoWRKY53_plantcare.html
- MoWRKY54_plantcare.html
- MoWRKY5_plantcare.html
- MoWRKY6_plantcare.html
- MoWRKY7_plantcare.html
- MoWRKY8_plantcare.html
- MoWRKY9_plantcare.html
